# Supplementary material for: Exosomal microRNAs from Longitudinal Liquid Biopsies for the Prediction of Response to Induction Chemotherapy in High-Risk Neuroblastoma Patients: A Proof of Concept SIOPEN Study ‖
Source: Cancers (Basel). 2019 Sep 30;11(10):1476. doi: 10.3390/cancers11101476 (PMC6826693; doi:10.3390/cancers11101476)
Supplement: Supplementary file 1 [file cancers-11-01476-s001.zip]

Archive with 13 entries (12 files):
- Figure S1_revised.pdf
- __MACOSX/
- __MACOSX/._Figure S1_revised.pdf
- Figure S2.pdf
- __MACOSX/._Figure S2.pdf
- Figure S3.pdf
- __MACOSX/._Figure S3.pdf
- Figure S4.pdf
- __MACOSX/._Figure S4.pdf
- New Supplementary Table S2.xlsx
- __MACOSX/._New Supplementary Table S2.xlsx
- Supplementary Table S1.xlsx
- __MACOSX/._Supplementary Table S1.xlsx
