# Supplementary material for: Exosomal microRNAs from Longitudinal Liquid Biopsies for the Prediction of Response to Induction Chemotherapy in High-Risk Neuroblastoma Patients: A Proof of Concept SIOPEN Study ‖
Source: Cancers (Basel). 2019 Sep 30;11(10):1476. doi: 10.3390/cancers11101476 (PMC6826693; doi:10.3390/cancers11101476)
Supplement: Supplementary file 1 [file cancers-11-01476-s001.zip › New Supplementary Table S2.xlsx]

## Sheet: 2^-deltadeltaCt
Supplementary Table S2 -Fold change value for 52 patient data set
ID	P05	P12	P13	P14	P15	P16	P17	P18	P19	P20	P21	P22	P23	P24	P25	P26	P27	P28	P29	P30	P31	P32	P33	P34	P36	P37	P38	P39	P40	P41	P42	P43	P44	P45	P46	P47	P48	P49	P50	P51	P52	P53	P54	P55	P56	P57	P58	P59	P60
Induction response	PR	PR	MR	PR	PR	na	na	PR	VGPR	PR	PR	MR	PR	MR	PR	PR	PR	VGPR	MR	VGPR	VGPR	VGPR	PR	na	PR	na	PR	MR	PR	VGPR	PR	VGPR	PR	MR	PR	PR	PR	PR	PR	PR	VGPR	PR	PR	PR	PR	PR	PR	na	PR
hsa-let-7d-002283	4.97652	2.10493	0.392313	1.07707	2.47519	1.53684	0.14751	0.0736977	0.920209	3.67949	0.937759	3.591	1.04447	7.02716	5.31435	1.14258	2.58989	16.8736	4.4975	0.269516	1.00351	1.98274	5.95058	140.568	0.956956	16.4091	0.848985	1.10312	0.798685	2.40365	4.40574	1.84511	1.51489	51.066	0.68459	0.981031	1.20186	1.11882	1.16398	4.4627	31.4929	0.728865	0.517253	1.00963	1.12062	0.457429	14.2819	2.13188	3.16001
hsa-let-7e-002406	4.03379	1.28056	0.584421	1.50849	3.14169	2.57035	0.355491	0.10933	0.734602	4.60916	0.634762	2.41561	0.780121	13.7842	9.78718	1.04775	4.05554	40.8906	3.81616	0.153195	0.758415	3.03458	3.43195	198.59	1.21295	28.7089	1.10789	1.13885	1.71796	2.12024	4.45179	1.69785	0.891444	99.8223	0.872551	1.23659	0.899546	2.70377	2.12294	3.44121	41.9022	0.545527	0.310129	0.637646	1.26514	0.278475	12.245	1.96445	1.769
hsa-let-7g-002282	6.784	1.87745	1.08906	0.959336	9.06647	3.93119	0.248081	0.127606	0.888864	3.94631	1.67515	19.1062	2.2234	5.56716	3.62981	1.29441	7.47372	22.1418	4.48505	0.348793	1.41133	1.45952	6.45327	125.071	0.912897	19.1388	0.668412	1.17412	0.821708	2.78606	6.23066	2.76199	2.10266	31.3478	0.911498	1.51611	2.00732	1.89077	1.14955	2.35694	42.8717	0.499212	0.812783	1.6886	1.60692	0.860125	33.617	1.53275	1.73259
hsa-miR-15b-000390	7.62711	1.22075	0.376332	0.502121	9.25056	2.22988	0.170151	0.092639	0.844421	3.04936	0.586942	2.69893	1.19315	12.5268	4.52179	1.22459	2.41118	55.2146	3.42742	0.409829	1.03962	1.26619	6.60716	363.175	1.14673	24.1747	0.498896	1.40209	0.822848	2.48669	6.68248	1.97617	0.995999	62.739	1.30253	1.40286	2.4713	1.31948	1.08227	1.51353	48.6698	0.450539	0.283996	0.035141	1.40766	0.826805	33.8978	1.90148	2.44008
hsa-miR-16-000391	2.78782	2.6588	1.08906	0.673667	2.73121	2.20988	1.0584	0.0968411	0.731046	1.98138	5.4275	8.4058	3.00793	3.70107	0.521556	0.856957	0.9572	13.4143	4.05056	0.578923	5.88507	1.03994	3.9697	2239.02	0.381175	96.6988	0.734997	1.62516	0.787143	0.834062	11.7158	2.47548	2.33629	0.940364	0.729162	1.00234	2.64684	2.55793	0.383704	1.23535	18.0503	0.45273	0.485298	0.308818	1.86257	4.46797	20.1697	2.92032	1.61544
hsa-miR-17-002308	5.45333	2.08172	1.73517	0.458854	2.93333	1.49793	0.254703	0.109786	0.702726	3.40465	1.40084	2.96984	1.49668	1.84925	0.711973	0.834102	3.368	15.3025	4.45715	0.484794	1.71601	0.999652	10.3104	274.307	0.756034	14.8195	1.30659	0.89229	0.625334	1.8191	5.19234	2.35824	2.41867	5.93929	0.55799	1.15538	1.36062	1.45193	349.645	2.06039	14.9074	0.602788	0.745325	2.51896	1.06091	6.65583	14.6023	1.50538	1.51145
hsa-miR-18a-002422	4.20509	4.84196	0.767415	0.774914	14.4527	1.23368	0.137632	0.0314574	0.860373	5.51937	1	2	1.06052	11.3604	4.58809	1.31248	5.27021	51.4857	7.40306	1.01357	0.896925	0.795259	12.9065	133.773	1.27502	11.5149	1.09643	1.02568	1.85664	1.21354	4.99812	4.54005	2.84064	9.76954	1.0683	0.958846	1.74747	1.18343	0.424273	0.252014	41.5561	0.465781	1	1.61086	1.44824	3.55936	142.678	2.29601	4.97581
hsa-miR-19a-000395	2.45767	1.23951	2.04214	0.874244	8.79413	2.31172	0.557439	0.136102	0.661143	2.47685	2.3971	10.3265	2.3082	12.3543	3.60974	1.28191	4.95244	130.272	6.06759	1.00517	1.9987	0.97434	6.82122	119.091	1.14355	484.431	0.757233	1.02853	0.884968	1.6113	5.80938	1.66868	3.63062	10.9457	0.716636	1.4594	2.39043	1.7459	0.852083	2.65722	81.3047	0.853654	0.698795	1.99838	1.87163	12.55	28.8424	4.53822	1.61432
hsa-miR-19b-000396	4.6626	2.42129	0.360002	0.807821	5.8221	2.59542	0.584747	0.131831	0.68209	3.29095	1.88987	6.62255	2.15961	9.69971	2.90572	1.20689	4.16666	43.4324	4.89776	0.644585	2.5457	0.85589	8.15695	2100.69	1.02422	185.519	0.726387	1.56872	0.710397	1.66928	6.274	1.87347	3.46827	6.41874	0.799025	1.13711	2.64317	1.37361	0.724504	2.22363	2095.38	0.638042	0.566812	2.45688	1.53506	10.1023	30.1507	3.95623	1.88156
hsa-miR-20a-000580	18.8192	3.0142	0.280501	0.575588	4.27386	1.9588	0.379688	0.116126	0.669908	5.88281	2.09694	4.63762	1.61751	11.8922	2.90773	1.48895	3.09061	32.5751	4.38362	0.407944	2.32311	1.03419	9.61995	551.666	0.777828	188.893	0.747844	1.07072	2.03312	1.61019	8.00768	2.64214	3.31088	9.02102	1.27572	1.12535	1.90695	2.23608	0.764753	1.61207	682.155	0.60614	0.423649	2.10355	1.86516	5.57363	22.0105	3.30151	1.90518
hsa-miR-20b-001014	6.28162	2.1837	0.446917	0.421647	4.6931	1.17688	0.265335	0.115164	0.820761	3.06844	1.12684	6.52232	1.92889	6.05422	1.53996	1.26339	8.4321	27.1278	4.10996	0.426449	2.0126	1.00173	9.60663	291.161	0.756034	76.9274	0.938098	1.02711	0.870972	1.3691	5.90683	2.55923	2.82297	5.31581	0.634333	1.31073	1.89378	1.59878	0.676455	1.41904	2.04055	0.674422	0.419558	2.19136	1.24427	6.97222	20.5508	6.47162	1.52091
hsa-miR-21-000397	9.4685	2.6386	0.252452	0.218258	7.71433	2.37013	0.289149	0.118648	0.810584	3.3601	2	4.68156	1.51653	21.0966	12.8073	2.53906	6.97355	28.4765	5.65342	0.557268	0.952017	0.820456	3.90421	638.098	0.814803	97.7094	0.378617	1.10618	1.52277	2.08093	2.21819	2.18663	0.930589	70.9283	1.07573	1.67292	1.93223	0.741734	0.656136	2.75474	80.8937	0.536527	0.368042	0.918803	1.28458	1.68018	44.5737	3.35922	1.20826
hsa-miR-24-000402	3.25157	2.47903	1.55518	0.295066	1.67893	2.94031	0.282806	0.150701	0.928539	3.18105	2.10714	1.07578	0.982664	1.24914	1.81239	1.00298	10.8596	11.9232	4.05618	0.551504	0.586442	0.687531	8.27655	101.945	0.677139	6.14505	1.05835	0.487875	0.6095	2.54776	1.44832	2.50309	1.54672	18.0545	0.504635	1.05436	0.754331	0.576333	1.12902	4.05279	6.92088	0.769356	1.90652	3.56729	1.45629	4.30084	12.4504	0.965352	0.981412
hsa-miR-25-000403	11.6248	2.14321	0.847379	0.461086	7.84373	2.1599	1.20906	0.0456343	1.12899	3.87583	1.47968	2.47836	2.06304	13.6227	2.14339	1.18042	1.43385	39.8001	4.41717	0.569372	4.29917	1.19209	4.75363	476.364	1.56106	354.693	1.11482	1.77717	1.02932	0.593873	22.2292	1.55694	1.86764	2.74022	1.21952	0.994726	3.46119	1.43194	0.571199	2.65354	17.7895	0.496107	0.143045	2.23431	3.1173	10.372	25.3185	4.62075	2.25782
hsa-miR-26a-000405	3.30382	1.37628	0.506656	1.65646	7.30832	1.79001	0.126209	0.115404	0.645744	3.73603	2.49543	1.94313	0.98676	8.04416	5.89256	1.05066	6.58824	79.8211	6.2209	0.355875	0.739212	1.12078	7.7814	303.014	0.795825	26.3079	0.995029	0.835426	1.39252	3.01723	3.45667	1.90886	1.39689	64.1906	1.37679	1.02838	0.958114	0.588851	1.55301	2.88969	63.9093	0.713371	1.48035	2.19136	1.1796	0.844763	21.0117	1.90676	2.84796
hsa-miR-26b-000407	5.63391	1.54518	0.203779	1.53912	9.94345	2.5262	0.313358	0.139832	1.00489	4.2708	4.33637	8.8795	1.86448	19.1722	4.08658	1.87293	2.79402	83.7246	4.02258	0.46828	1.48047	0.845278	4.62364	154.892	0.603541	155.562	0.731947	1.2884	0.808712	2.17231	2.98428	3.79134	1.80152	53.3823	1.7609	1.55549	2.34123	1.66321	1.16721	0.995792	64.6002	0.857212	1.30581	1.32945	1.40473	0.731342	19.8645	2.38688	2.02501
hsa-miR-27a-000408	1.79643	1.24727	0.645764	0.132229	1.26711	4.16688	0.237152	0.213272	2.93841	2.7924	9.99086	1	1.30837	81.5685	4.58491	1.18123	5.12112	14.437	7.16577	0.863007	0.890113	1.60826	6.3424	83.0692	0.0617903	73.1338	0.073191	2.09592	1.62079	2.0381	0.721157	1.00815	0.708685	38.3536	1.06756	1.00861	1.13861	0.388766	1.47025	1.17114	50.6534	0.317697	16.8298	4.55935	1.01981	1.53967	19.6182	2.39517	1.08668
hsa-miR-28-3p-002446	3.10402	2.03323	0.915784	0.352356	3.18334	1.31218	0.108584	0.0810954	1.33241	2.7616	4.19389	1.23489	0.816639	0.986876	2.02356	0.692697	3.44354	15.7437	2.32967	0.181173	0.452208	0.466677	7.42829	132.323	0.880579	2.2539	0.746291	0.727281	0.48053	1.59243	1.72834	1.27607	1.59241	15.4581	0.549546	0.801832	0.384557	0.528133	1.38613	4.84305	10.461	0.787157	1.05478	2.47397	0.635647	43.8231	7.65881	0.514458	1.31579
hsa-miR-28-000411	1.92804	3.06901	0.274358	1.12358	2	1.63804	0.0577869	0.0553147	1.19171	4.1339	1	1	0.560883	5.14418	4.67476	0.800124	1	9.51256	4.61433	0.154346	0.610076	1.15149	13.7755	32.0305	0.880579	16.6172	1.64013	0.777322	0.876422	2.76107	3.24537	1.14688	2.98187	40.0171	1.03836	1.21198	0.993278	0.202778	2.10974	4.61418	22.7646	0.533191	0.431696	2.36662	1.24427	15.2171	60.2274	1.54128	4.13512
hsa-miR-29a-002112	4.11284	1.29484	0.564122	0.30064	7.05938	3.41756	0.340066	0.172034	1.0028	3.19874	0.702363	1.63738	1.03223	3.82628	4.42873	1.69266	6.83746	28.6547	4.1876	0.840572	0.951358	0.591929	3.69873	101.283	0.283128	22.839	0.6661	1.66738	0.525112	1.58802	1.61483	2.18058	3.20476	0.668172	0.903322	1.98257	1.41252	1.06583	1.11811	2.04332	33.5666	0.52731	1.32955	2.286	1.23653	1.706	0.0389055	1.15839	0.658352
hsa-miR-29c-000587	1.51271	3.45715	5.00052	0.519828	3.2541	5.0384	0.330996	0.102632	1.17693	3.68459	2	1	1.97079	8.05531	4.22776	2.56204	1	13.7665	8.61662	1	1.49077	0.95495	5.15878	32.6414	0.470258	39.915	0.824625	2.04002	0.685723	2.72872	2.57466	1.65028	3.29943	33.0093	0.779873	1.92035	2.15437	0.128779	0.895066	1	33.3815	0.386014	1.3388	7.39034	0.998129	7257.69	33.0965	2.72098	0.319731
hsa-miR-30b-000602	2.04789	1.05832	0.214951	1.3334	7.10848	1.21081	0.112335	0.105899	0.585213	4.12246	0.645858	1.59924	0.957783	11.535	4.81286	1.03476	7.19449	45.0888	2.6029	8.92247	0.808354	1.26532	4.32899	1323.93	0.763407	22.8548	1.52818	0.973049	1.14211	2.38209	2.95137	1.3358	0.845699	36.8423	1.07275	0.747099	1.05064	1.02525	1.27904	2.28298	40.5029	0.588341	0.483619	1.21321	0.995365	0.528369	14.7446	1.78773	2.40983
hsa-miR-30c-000419	8.42184	0.883789	0.357764	1.37851	18.6427	1.43591	0.137536	0.0904813	0.609642	3.20096	0.718614	1.48081	0.807073	18.1128	6.88709	0.961458	3.68558	82.3501	2.31037	0.143831	0.561773	1.24617	4.04189	638.116	0.680432	34.6895	1.64582	0.823924	0.968415	2.7439	3.26568	1.06489	1.00432	38.5669	0.950865	0.977637	1.09602	1.36129	1.35949	1.9985	63.38	0.462564	0.549024	1.04451	1.18452	0.558496	12.0513	0.69695	2.926
hsa-miR-92a-000431	21.6176	4.21278	0.61093	1.15597	1.66618	0.752085	1.385	0.164683	0.365017	2.08422	0.988483	3.56126	1.88135	27.492	3.1078	0.736264	3.285	13.4329	1.11816	0.20725	1.15593	1.14909	2.81284	134.238	2.78857	36.1626	1.42288	0.914201	1.95301	1.7829	5.30144	1.14132	0.799526	3.3364	0.958807	0.584134	0.963442	1.15267	0.334497	11.3366	0.0942708	1.08577	0.436769	1.5506	4.92218	5.34288	5.64166	0.00768356	3.11435
hsa-miR-99b-000436	1.43608	0.810438	0.25883	0.983575	2.88316	1.56805	0.293999	0.110427	2.3812	1.85768	1	1	0.809875	11.4236	4.41341	1.55649	1	7.65012	2.90618	1	0.503848	0.447357	2.58834	32.1785	0.856499	7.9903	3.83124	1.8284	0.66836	1.55857	3.46147	0.980581	0.682649	33.2941	0.722621	1.19116	0.62906	1.37838	1.06221	4.86933	12.2132	0.724835	0.322515	0.920716	0.337345	2.46676	6.3472	2.30717	2.17186
hsa-miR-103-000439	15.6707	1.12332	0.358508	2.33449	16.0139	1.2535	0.0394422	0.106414	0.539627	2.32383	0.725119	2.36853	0.643838	6.34201	5.11911	0.933871	3.25093	23.2006	4.58564	0.445483	0.729035	0.800791	6.38209	97.1831	0.60816	11.2078	1.54094	0.628761	0.73698	3.14536	3.36682	1.04298	0.81916	31.8736	0.671431	0.672857	0.832931	0.618127	1.27727	3.01449	16.5064	0.433987	1.40634	2.07028	0.956806	4.8656	23.3624	2.39351	2.07906
hsa-miR-106a-002169	1.11972	2.11517	2.40007	0.506666	3.09414	1.47117	0.196266	0.107601	0.694976	3.89198	1.34098	3.38319	1.56675	1.80368	0.674034	0.961458	3.8715	14.9565	4.47263	0.54203	1.54014	0.906574	11.3139	271.47	0.783782	29.3121	1.27351	0.680933	0.663744	1.96323	5.25024	2.77158	2.2489	6.06409	0.530091	1.05729	1.2908	1.64829	0.693067	2.24531	1.96558	0.596967	0.949962	2.5844	1.12373	6.881	15.6938	1.27556	1.90518
hsa-miR-106b-000442	4.8741	1.02298	0.330811	0.430208	5.6394	2.18551	0.336082	0.169665	0.896909	3.06206	2.33964	6.48626	1.99138	14.8557	2.57915	1.71629	2.03904	57.8665	3.70153	0.376427	2.04778	1.14274	4.85015	175.972	0.666429	132.278	0.478573	2.2262	1.07006	1.79904	3.52686	1.9748	2.04375	4.24066	1.12764	1.60923	3.21155	1.84417	0.821348	1.57016	24.2507	0.491657	1.69812	1.55491	1.07572	1.75518	31.5621	2.6576	2.36843
hsa-miR-125a-5p-002198	3.29925	0.767785	1.38327	0.908846	4.64778	2.57749	0.189975	0.0589552	0.867559	1.2079	1.33542	0.804066	1.28056	0.687266	1.75673	1.39406	9.09903	6.78194	8.36359	0.167641	0.848543	0.793607	7.67427	20.872	0.814239	1.50569	0.97118	0.364903	0.15301	1.38821	2.15455	1.30922	0.585693	4.22307	0.212173	2.20285	0.462097	0.725463	0.799442	4.547	0.827571	1.12328	0.710025	3.69225	1.42731	10.383	12.2705	1.43707	3.46278
hsa-miR-126-002228	1.063	1.82105	0.478662	0.497962	3.11999	1.69228	0.371101	0.229213	0.572376	2.28866	0.637408	1.0377	0.964445	1.14388	0.798239	1.09149	5.58243	10.6642	3.72986	0.380625	0.69547	0.560776	3.61509	267.177	0.417406	0.315875	2.96044	0.452373	0.574229	1.27741	2.5498	2.30651	0.872494	9.38457	0.812991	1.03769	0.858726	0.835073	0.679274	2.80095	7.87869	0.553143	0.633731	1.04018	0.865915	0.782747	9.31218	0.0425153	1.03306
hsa-miR-130a-000454	13.1331	6.60141	5.20565	0.46365	1.32642	2.36521	0.986838	0.0928962	1.14475	23.2328	1	1	1.35076	9.48693	4.99642	1.66358	12.789	64.5823	8.88963	0.4421	0.719995	1.18879	27.1152	102.084	4.01813	250.529	2.63867	0.906629	1.3074	3.47551	10.5516	4.8558	1.2854	45.8322	0.927431	1.21872	1.68327	0.306291	0.857415	9.83079	36.3266	0.772563	2.43022	8.11633	4.59256	25.1349	55.2966	3.64047	6.84443
hsa-miR-132-000457	14.105	2.56112	3.09101	3.78714	4.07427	9.01275	1.33319	0.209317	0.45521	11.3078	1	1	2.0659	4.76323	2.47408	1.61026	7.66872	16.7455	5.22388	3.76185	1.17859	2.39246	2.68706	131.486	4.37573	56.2361	22.1128	2.18039	0.769342	0.911444	32.0974	17.1212	5.07081	12.3916	1.42041	2.18007	1.22372	1.86992	1.61112	12.2943	21.0676	1.35353	0.251554	1.28773	4.22895	264.74	6.1822	2.12745	1.83392
hsa-miR-139-5p-002289	1.98087	0.787184	1.12981	0.784099	2.53422	1.24571	0.334223	0.110626	0.372945	1.17895	0.507785	0.558406	0.557394	0.497559	0.513307	1.51078	2.54893	5.71478	2.4286	0.240389	0.276061	0.394883	2.29585	25.9678	0.54583	2.12347	12.5517	0.283139	0.309647	0.59264	1.87955	1.08051	0.417896	5.68945	0.398406	0.964178	0.654411	0.82873	0.622034	5.26311	4.6138	0.443413	0.430457	0.944634	0.534513	0.712824	7.73349	0.555218	0.798813
hsa-miR-140-3p-002234	2	1.68503	4.83061	0.287782	1.55352	2.28781	0.660159	0.0559605	1.00211	1.09772	5.56738	3.74609	2.18369	1.21752	0.682496	0.997436	1.06355	24.1188	4.45098	0.98859	2.58481	1.17976	2.70388	13.705	0.281367	29.1588	1.95451	0.71182	0.493697	0.66169	10.7396	1.95438	1.04987	1.22035	0.615279	1.02127	2.32829	1.28875	0.636868	6.02654	8.91959	0.850111	6.02144	5.46658	1.54467	3.76668	13.1738	2.15416	1.58989
hsa-miR-142-3p-000464	31.7599	1.56458	0.0731032	0.761601	3.80934	4.13236	0.199006	0.136764	1.21844	6.69695	1.16094	2.49214	1.14534	23.8504	17.3504	2.42552	5.11556	91.6904	6.4091	0.432102	1.4084	1.26971	6.28115	699.74	0.555371	70.0555	0.339106	2.75029	1.23003	2.97982	1.04709	3.23712	3.35943	59.5608	1.31796	1.97434	3.18053	1.23283	1.84174	3.38678	103.534	0.618448	1.30943	2.23741	1.39117	0.86371	42.5215	3.52867	1.81244
hsa-miR-142-5p-002248	13.5304	1.86577	0.0668403	0.704713	7.65959	2.24228	0.174088	0.110532	1.29867	3.26595	1	2	1.0813	7.59969	3.71895	2.03538	1	24.0689	2.537	0.275662	1.06147	1.0924	3.09305	20.4587	0.407119	28.5193	0.286938	1.41185	1.5451	2.14091	1.02839	2.69953	2.06797	33.8436	1.64184	2.51119	1.90036	1.52517	1.22016	1	32.9222	0.583063	0.0767772	9.84677	1.31248	0.162253	52.9154	3.15388	1.45289
hsa-miR-145-002278	2.76281	0.397706	0.162902	0.698391	4.33868	1.36034	0.0488968	0.128939	0.251048	5.1071	2	0.465352	0.34051	3.1079	11.5106	0.928707	5.64844	49.2513	2.00294	0.540154	0.373987	0.436029	5.51373	188.397	0.53201	7.18718	1.26735	0.630507	0.570658	2.34929	0.518489	0.476553	0.94358	32.8607	0.623003	0.324293	1.40179	0.296885	1.38709	4.95653	14.54	0.862576	0.596644	2.02768	1.20439	0.512143	16.4512	2.84835	1.57127
hsa-miR-146a-000468	9.68758	4.06364	15.639	0.259914	0.84765	1.52834	0.164811	0.115404	0.840334	3.35545	1.18697	1.32536	0.795962	0.298115	0.59911	0.574069	26.7764	8.86855	5.51791	0.492926	0.538515	0.763922	15.9008	80.04	1.21632	1.23664	3.99117	0.466705	0.389501	1.97962	8.62416	1.81216	1.46532	9.49581	0.337349	0.784786	0.406202	0.367286	1.11579	4.42573	5.54026	1.02578	2.80878	5.93327	1.10903	1.84244	12.296	0.0275869	3.28053
hsa-miR-146b-001097	2.47278	1.49773	12.2957	0.601279	1.6421	3.21088	0.680131	0.210919	0.985573	2.33028	1.14893	2.7442	1.21737	0.439807	0.89558	1.72464	5.87217	14.1301	4.20214	0.790284	0.964638	1.15789	3.77122	31.0313	0.844708	1.76593	7.16919	1.83221	0.293147	0.664908	4.66664	3.19255	3.80321	3.95394	0.548785	3.66388	0.882256	1.45294	1.42017	6.46171	10.2458	1.34791	3.36112	2.47226	1.55541	1.59728	11.8525	1.02963	0.730487
hsa-miR-150-000473	2.72855	1.99139	1.99181	0.84271	2.5237	5.98341	2.53834	1.37246	2.25955	4.08831	1.40473	8.781	0.981303	3.18864	1.96822	1.55433	9.38198	27.9098	2.73042	2.98441	1.95214	1.37126	2.52106	37.2883	1.27945	3.08961	13.9077	3.27066	0.328667	0.546854	6.6686	2.76199	6.21268	3.78499	4.07645	4.8513	0.722099	7.96114	5.25637	10.4825	34.7263	2.68091	3.18864	2.52245	6.09784	2.13409	9.95982	0.137179	0.662013
hsa-miR-152-000475	4.14432	11.0374	0.754231	0.255449	2	2.27831	0.680131	0.158413	1.29687	13.5748	1	3.36063	1.77248	5.19434	3.75781	1.2136	6.06536	11.5982	4.44789	0.152644	0.650698	1.33283	6.68084	32.7036	1.28746	23.0166	1.44074	2.48903	0.834913	1.36058	15.2381	1.57758	1.80277	50.2323	0.626468	1.05436	1.1513	0.483294	2.28005	3.4848	22.6074	0.860188	0.254385	12.4527	1.03548	3.57172	18.5599	2.06784	7.99407
hsa-miR-185-002271	31.6604	2.79873	1.67374	0.195618	11.9992	1.41418	0.212404	0.0851272	0.338689	2.3776	1.44722	4.59033	1.95175	6.78308	1.52932	1.15292	1.25084	17.312	6.131	0.226938	2.41841	1.29639	12.126	72.567	0.678078	161.509	0.203459	1.51423	1.08726	1.80654	6.73363	1.77979	3.0193	9.4564	0.642742	1.26872	2.21494	1.01746	0.599182	1.40436	52.4034	0.491316	1.83393	4.28658	1.0587	1.02713	17.7054	3.1979	3.54044
hsa-miR-186-002285	601.381	4.63566	4.91802	0.729059	3.5889	1.68059	0.20717	0.126286	0.801644	1.90067	1.17226	2.59977	1.03009	0.649743	0.587595	0.630818	4.92421	8.46024	4.3113	0.314568	0.910708	0.743548	5.70422	105.175	0.674796	7.45096	1.68274	0.711327	0.305173	1.66697	2.90872	1.70256	2.49531	5.43127	0.493223	1.01774	0.581669	0.956591	0.986278	2.57026	12.5443	0.741092	1.05478	3.55495	1.48689	2.496	10.39	0.994557	1.34065
hsa-miR-191-002299	4.35036	0.981305	4.99706	0.729059	0.406278	1.33234	0.102159	0.101374	0.607112	2.54648	2.12769	0.769709	0.82118	0.141115	0.614674	0.454167	4.72362	1.4287	4.20505	0.892203	0.771137	0.763393	9.44159	8.1548	0.47881	0.666384	1.64013	0.439393	0.331182	2.08671	3.24537	1.85666	1.57813	4.50114	0.387512	0.648137	0.74912	0.665253	0.994516	2.06611	1.61212	0.753001	2.23914	4.76947	1.16094	1.17009	11.7055	0.875468	1.54107
hsa-miR-192-000491	1.45613	2	0.781912	1.2185	5.76588	3.26474	1.11952	0.296019	0.712042	1.6262	7.74582	7.15219	2.8221	8.53825	0.936203	1.47355	1.20823	48.2517	3.65564	1.97444	4.5918	1.71059	4.58534	61.9508	0.705405	132.172	0.775291	1.79824	0.95376	0.867675	8.66611	1.54404	0.889592	5.84941	0.984397	1.8383	4.01742	2.43847	0.425157	0.699267	25.6058	0.342868	1.02736	2.25453	0.740873	13.6111	42.8738	3.48251	2.57564
hsa-miR-193b-002367	1.89492	1.72282	1.61337	1.44004	12.8454	5.11228	1.97778	2.3616	0.492445	4.09115	0.858142	6.03736	1.60078	1.18258	0.407789	1.57276	5.67956	8.52499	0.806151	1	0.647548	0.360357	0.207766	28.8312	1.76482	1.29812	13.1757	0.725267	0.116928	0.154666	1.41459	1.65028	0.711145	12.1114	3.93213	2.40889	0.293874	1.81626	1.96982	2.57205	34.2708	1.93284	1.36032	0.954507	1.50243	14.5669	0.499003	0.552531	0.214929
hsa-miR-195-000494	2.0736	1	0.477337	0.469471	2.18789	2.32941	0.677778	0.0755075	1.00419	1.48196	5.95165	5.56502	2.92974	9.26596	1.62326	1.47662	0.977313	23.4692	4.59837	0.665931	5.58695	0.684678	3.36132	351.069	0.463784	173.216	0.731947	1.86165	0.691451	1.06823	9.76341	1.80464	2.05939	1.50973	0.742937	1.44831	4.96664	2.31654	0.608389	1.49062	48.6361	0.411717	0.331009	2.57367	2.12034	2.46505	26.2295	3.50187	1.386
hsa-miR-197-000497	7.79817	3.43134	0.388256	0.877279	2.06987	0.722449	0.18148	0.156124	0.191715	0.740466	1	2.75564	1.60411	16.6903	7.87835	0.903312	4.58893	9.6625	1.35296	0.317907	0.209942	0.742518	2.31503	58.0386	0.885475	1.77206	0.569912	0.767152	2.51524	3.44912	0.58333	1.0437	0.797312	21.5153	0.611452	0.653098	0.232495	0.65111	1.11347	3.86352	11.3526	2.02332	1.82127	3.49872	1.43226	1.78834	2.9858	0.544924	1.15423
hsa-miR-199a-3p-002304	13.493	3.39821	0.72753	2.33611	2.68429	2.70189	0.11102	0.059037	0.551348	5.58093	2.57725	0.944345	1.33679	6.20719	7.93315	0.758014	19.262	66.5756	6.39136	0.263604	0.605022	0.805802	14.6622	167.204	1.51312	29.1298	2.54173	0.564711	2.35495	4.76748	8.53496	2.78893	0.751173	111.144	0.975566	0.641878	0.949519	0.372929	1.33892	4.98266	44.4452	0.863174	4.0754	4.33739	1.24341	2.44802	35.4108	3.21123	11.6232
hsa-miR-221-000524	26.1029	3.42897	0.283629	0.748517	2.53472	1.09579	0.0264587	0.0211234	0.181499	6.67841	1	1	0.538034	11.9749	14.1909	0.889641	8.13656	75.0957	3.42504	0.106832	0.340343	0.443344	15.552	233.326	1.66154	69.1389	2.10499	0.325693	1.0971	3.20256	3.21403	1.79217	0.264477	139.13	0.56578	0.416206	0.724606	0.145892	0.942174	1	53.1484	0.53839	1	12.6304	0.86053	2.51336	63.7397	2.09962	7.45873
hsa-miR-222-002276	1.40555	1.3248	0.675056	0.175569	4.62207	1.92381	0.563265	0.196114	0.969313	2.29661	1.31338	2.21973	1.20061	1.33047	0.792176	1.17064	2.49129	8.85627	3.0655	0.731761	1.06589	0.573354	3.44865	111.79	0.464749	5.00866	0.727899	0.693315	0.287114	1.56833	1.52878	1.58745	0.779281	3.84315	0.67704	1.55981	0.917175	0.815623	0.927916	4.52813	11.8429	0.49714	0.758879	1.81105	1.24082	1.98979	6.73706	0.961345	0.988923
hsa-miR-223-002295	3.94804	0.603646	0.672254	0.670871	3.19882	2.26101	0.126472	0.0847739	1.27194	3.7438	2.17994	1.25561	0.596987	2.67575	2.74897	0.814674	2.62423	11.9729	3.50429	0.356369	866.724	0.714248	0.00311372	255.229	0.217717	5.24312	1.08433	0.998327	24.9799	2.9654	1.6522	2.20795	2.01701	28.5871	0.586544	0.531585	0.53673	0.707094	1.63135	1.60094	18.8038	0.59904	0.601627	2.95637	1.43724	0.676245	19.1214	0.715551	1.45088
hsa-miR-301-000528	5.20947	1.02085	0.235219	0.786276	13.5223	2.04765	0.121068	0.0866152	0.98694	2.55178	1	0.605159	1.37437	13.5756	6.07504	0.801234	1	26.2838	4.31728	0.142593	0.655224	0.716728	7.16035	52.1517	0.850583	73.3064	0.766209	0.582603	0.933484	2.2458	1.87824	2.36151	2.68369	98.5519	0.891503	0.776131	1.02475	0.786748	1.13766	1	55.1767	0.568694	1.79246	4.28361	1.24599	4.25635	105.391	2.69657	2.59535
hsa-miR-320-002277	4.67879	2.96036	5.12332	0.598369	1.91925	1.68409	2.39643	0.391413	1.42903	2.62898	3.60572	2.90469	1.557	0.291575	0.359209	0.475098	2.79315	2.167	3.78455	1.72482	1.13686	1.5524	3.80008	37.9664	2.41416	6.26983	1.03656	0.673889	0.485216	1.64516	3.66899	2.07874	2.72681	2.70062	0.67704	1.29	0.78473	1.19995	0.675986	17.6907	3.47968	1.69082	1.22939	2.58798	5.06407	9.6841	7.50119	0.931176	2.27195
hsa-miR-324-3p-002161	2.90017	1.66183	1.2017	0.178266	7.84485	3.94758	0.91186	0.268085	1.5476	1.37793	2.36442	4.32434	1.9983	1.96965	0.980027	0.995364	3.56856	9.07375	5.73233	0.642355	1.64725	1.59162	5.85241	37.7688	0.884862	63.1779	0.210196	1.55572	0.241768	0.862877	1.58379	2.88728	4.50091	13.3363	0.572486	1.1168	1.87419	0.733554	0.649349	19.4382	15.8287	0.578233	2.37667	3.16417	1.47253	11.9971	49.2514	1.22021	1.18257
hsa-miR-328-000543	13.6151	0.704062	0.051656	2.84831	1	0.853798	0.350354	0.0943237	0.316666	2.74823	1	0.5	0.663777	22.1762	35.9743	0.738308	4.0397	24.1925	1.6179	0.212655	0.183145	0.821025	2.92418	112.832	7.32853	56.3856	0.714403	0.409968	1.65714	2.57438	1.51402	2.34033	0.57803	31.3695	0.846342	0.771304	0.447906	0.358234	1.11811	9.53827	24.8535	1.00956	2.46048	3.88207	2.46792	5.58524	4.00866	1.95901	3.81565
hsa-miR-331-000545	3.6405	2.50667	1.01754	1.10965	2.89094	1.27807	0.181355	0.134695	0.434381	3.23441	1.88333	1.43932	0.891787	2.92602	2.22051	0.791848	12.0494	11.4931	2.67794	0.318517	0.643075	1.05885	6.37767	240.13	0.921799	6.59982	1.9236	0.524707	0.73494	1.61578	3.99552	1.63774	0.778202	11.3081	0.513812	0.643214	0.527875	0.931078	1.07704	5.77138	6.28954	0.669299	1.02523	1.80479	1.04196	1.60839	12.0263	1.26149	3.62236
hsa-miR-339-3p-002184	4.19926	1.15171	8.30557	2.56882	0.856509	2.58465	0.531037	0.117096	0.703701	2.28233	1.43027	1.02696	0.715374	0.154528	0.417803	0.532663	7.96069	2.75432	7.13109	0.794128	0.441982	0.645504	14.1726	6.55979	1.52048	0.753367	5.39944	0.137222	0.375712	3.12364	5.75328	2.74101	2.92455	3.50713	0.303614	0.892158	0.269857	0.370867	1.12199	4.40126	3.24891	0.826865	2.68504	8.77603	1.1878	20.3679	5.43816	0.609259	2.67387
hsa-miR-340-002258	16.9124	0.71389	0.500721	0.327396	2.37391	3.06517	0.295429	0.119042	1.98899	1.24531	2.25013	2	0.850728	10.9127	6.51558	1.02406	3.34003	6.22943	3.81616	1	1.06737	8.8583	6.02946	14.2871	1.0378	13.4438	1.30659	0.824496	4.38841	6.2343	4.41797	5.93278	3.20168	39.9137	2.01714	1.17476	0.816355	0.507322	2.36537	1	20.7349	1.21902	1	6.63755	2.06666	10.4563	17.1498	4.54137	1.44787
hsa-miR-155-002623	1.1918	0.97791	55.6025	0.69021	1.33287	2.50007	0.420123	0.737014	0.616868	1.40396	0.559531	1.76221	0.460659	0.170275	0.390635	1.05577	4.55008	1.21647	1.65533	0.833032	0.521978	0.91288	1.4825	4.5905	0.680904	0.262507	2.19134	0.845915	0.331872	1.45521	2.6088	2.18209	2.83867	2.95118	0.688397	2.31718	0.428174	4.40754	1.14795	7.8078	3.12955	0.730889	2.3326	0.654664	1.48175	1.75275	2.24407	0.220542	0.846704
hsa-let-7b-002619	1.66686	1.91823	19.4147	0.325811	1.31361	1.34254	0.675433	0.117096	0.461062	1.54382	0.64541	8.37092	3.29612	3.06724	0.742207	0.81807	0.567186	3.01195	3.56061	0.31566	2.86009	1.34957	2.06484	72.8901	0.681849	10.8636	1.07759	0.721756	0.294165	0.485393	5.36428	0.735455	0.700383	1.27305	0.861732	1.51296	1.03618	1.68643	0.0718965	3.75007	16.2116	0.522218	0.422183	0.913089	2.18147	1.47082	3.51889	1.12828	1.21161
hsa-miR-342-3p-002260	3.04014	2.83977	2.10976	1.5338	4.95382	1.848	0.351327	0.320138	1.27902	2.46657	0.900806	7.92486	1.11402	2.46731	1.90646	1.24254	10.4896	22.3577	3.209	1.10148	0.920226	1.03204	1.50841	16.2419	1.95007	1.08555	15.9647	1.44953	0.306232	0.586103	4.90545	2.05439	4.05364	5.43127	1.13234	3.46624	0.461777	3.46048	3.03157	7.50013	25.8834	1.55049	1.9385	2.79109	3.89952	3.04326	4.20213	0.173274	0.877779
hsa-miR-345-002186	0.89573	0.659193	0.514441	0.26964	2.27922	3.53563	2.19753	0.842509	0.460743	1.81065	0.633883	1	0.863202	1.38313	1.04022	0.81807	6.66152	7.84459	5.06697	0.227349	0.689231	1.05226	1.30589	36.9277	1.0228	11.5789	0.357449	1.35904	1.06047	1.23048	0.56151	4.76247	3.65334	15.6522	0.758022	1.31528	0.534132	1.26048	0.919592	7.3764	5.3664	0.850701	0.452172	2.02908	2.50932	25.1175	6.25547	0.676483	0.387678
hsa-miR-374-000563	2.3168	1.70382	0.560614	1.49392	5.69834	1.96015	0.168157	0.0953095	0.727508	2.47856	1.12217	3.99276	1.60745	6.53388	2.3116	1.21024	4.28677	35.4988	6.86911	0.308522	1.30591	1.14591	8.31681	165.843	0.629171	49.0243	1.02655	1.18969	0.793718	2.66517	4.84127	2.9459	2.67626	19.8668	1.34193	1.23745	2.45934	1.42897	1.02674	2.13305	37.1414	0.564765	1.18013	2.02346	0.922294	0.872737	17.0668	2.0938	1.83392
hsa-miR-376a-000565	30.6298	4.25976	6.91668	0.459491	1	7.17992	1.29315	0.492694	1.95753	2.64177	2.80862	1	2.3731	2.57923	8.8636	1.29083	29.318	33.9174	15.8139	1	1.437	0.315891	6.6439	12.7506	10.0041	34.5047	2.73362	1.60279	2.50133	14.8175	5.835	5.31367	3.29943	33.328	1.03908	3.09164	1.25551	0.629804	2.30548	31.6733	35.2815	1.35823	4.11808	8.11451	1.10903	81.7506	18.1906	3.80033	3.20412
hsa-miR-425-5p-001516	12.8361	1.48944	1.54658	0.71356	3.33697	1.11649	0.124299	0.0770407	0.942154	1	1	1	1	3.12952	1.63115	0.508491	1.8776	32.8592	2.78393	0.387547	0.639519	0.569393	3.709	109.727	0.92116	19.3925	1.27882	0.872716	0.367725	1.41052	5.80133	1.09787	2.00724	9.43675	0.423171	1.08777	0.738807	1.1631	1.04251	2.05753	11.5351	0.661459	0.429861	1.76153	1.1878	7.26735	9.67405	1.34176	1.65053
hsa-miR-454-002323	3.10187	1	2.04497	0.599615	2.38922	1.99027	0.339359	0.108274	0.658856	1.61385	2.45596	4.13643	2.49626	0.600377	0.335386	0.709215	1.48647	4.9338	6.88818	0.192568	2.15406	1.54274	7.06667	24.3687	0.336931	6.89918	0.613362	0.685194	0.261648	1.4694	4.19126	3.96057	3.0214	2.29627	0.467589	1.20195	1.50553	2.24229	0.679274	1.60427	5.7277	0.728865	0.818436	2.49809	1.23482	2.39931	12.7032	0.641325	0.699274
hsa-miR-483-5p-002338	0.376086	1.23694	3.04212	1.17292	1.70119	13.2964	2.40308	1.19894	10.4254	1.95953	1.14972	0.186001	3.18605	2.32131	1.9025	4.1076	6.26317	5.79858	4.45098	0.423209	2.50543	0.816484	1.78019	5.15385	0.85472	0.30406	0.158968	3.49328	0.5306	0.241689	4.46415	2.93775	0.187143	2.18145	1.03621	2.49904	0.603016	1.47118	0.955989	105.926	1.19661	0.452417	0.647047	0.792689	2.23349	10.3433	17.5223	0.865812	1.75678
hsa-miR-484-001821	3.47048	1.0351	0.775973	1.51793	2.42762	0.790023	0.345052	0.365962	0.381309	1.69643	0.964791	3.56372	1.25943	1.81874	1.68167	0.368643	38.2369	23.3718	1.86235	0.0526816	0.438321	1.25049	2.40999	88.0743	2.29028	6.52703	0.49271	0.497436	0.873996	1.96731	0.645006	2.06152	1.40758	4.03982	0.383238	0.687948	0.622985	1.00903	0.877254	6.13863	4.33176	1.322	4.63941	2.40298	1.54574	2.29202	2.28488	0.987003	2.43501
hsa-miR-486-001278	13.3257	6.60141	3.61521	0.938291	1.36845	0.640809	0.532143	0.0840134	0.59503	0.59729	0.928703	4.49832	2.72031	1.82886	0.299348	0.404243	1.48133	4.46822	0.895722	0.320511	1.82521	0.545064	2.38011	37.4696	1.1333	7.39949	1.61643	0.608186	0.797578	0.404504	23.3344	0.962401	1.47654	0.11362	0.151492	0.675661	1.09678	2.00413	0.199031	1.01742	1.71351	0.753523	0.185815	1.39942	1.37107	4.24219	6.25981	1.32972	2.27352
hsa-miR-532-3p-002355	6.02573	1.02582	0.347981	0.336833	15.3498	1.05626	0.330996	0.0537594	0.273959	2.34486	0.359086	3.67534	0.963777	4.90054	2.18994	0.952173	1	15.6055	0.980862	0.210238	0.670384	1.2557	1.43498	35.2005	0.708345	30.3736	0.677743	0.727281	0.325493	0.930596	1.16666	1.7156	1.03112	2.29309	0.557604	1.21367	1.10901	1.86216	0.556736	6.2041	12.7362	0.464491	0.282425	1.19237	0.648104	0.400707	18.837	0.929886	0.573128
hsa-miR-532-001518	5.63782	0.586325	0.299386	0.109432	11.9633	3.34723	0.297072	0.0368107	0.475341	0.947702	1	5.32682	0.940677	7.51587	1.26566	0.929995	3.6582	53.127	2.08222	0.159951	2.15406	0.96026	2.10531	90.0664	1.1757	202.691	0.419229	1.14837	0.663284	0.711644	1.89656	1.32107	2.16477	4.4024	0.446989	1.00303	2.00732	2.05192	0.562165	1.36407	40.037	0.309224	0.0428235	1.35362	0.637412	2.11055	73.1552	1.88704	0.662013
hsa-miR-539-001286	6.6536	7.14504	35.5448	0.705202	3.9058	4.30785	0.191695	0.339096	0.708595	47.9173	1	2.26318	0.809875	3.83158	6.2545	1.17145	9.65458	51.8565	9.57401	1	0.66992	0.203415	14.8669	41.6139	8.66094	14.8401	1.52394	0.38678	0.730876	3.41581	6.94143	2.97051	1.02898	76.3292	0.39538	3.91055	0.792383	0.504867	1.94001	73.9098	109.239	1.0187	2.14049	11.4876	0.949538	26.1123	29.428	2.10983	4.11511
hsa-miR-574-3p-002349	1.61344	1.45778	2.32476	0.403631	1.68826	0.833912	0.0947247	0.166059	0.784059	2.69354	1.41941	1.07057	0.734977	0.151663	0.583132	0.658518	8.40293	1.44463	2.71156	0.512436	0.699822	0.558449	1.87908	7.73633	0.499835	0.575316	0.195036	0.334385	0.285131	1.12758	0.468261	0.745722	0.628601	3.78499	0.313234	0.616585	0.551055	0.915717	0.839188	2.83415	1.20661	0.901078	0.492755	1.45481	1.28993	0.979161	4.75063	0.97072	0.741712
hsa-miR-590-5p-001984	6.03409	4.23621	1.91863	0.254565	10.3284	4.52202	0.539197	0.173471	1.21591	2.94753	2.04668	6.26482	1.45374	3.15347	1.49681	1.21108	4.91058	10.6125	4.4975	2.42745	1.49698	0.539426	6.22913	32.7385	0.615796	102.903	0.832666	0.631819	0.738003	1.98237	1.94313	4.14023	2.02121	7.94083	0.727143	1.26258	2.27091	1.39472	0.621173	2.37992	39.3219	0.668372	3.45561	4.90016	1.46337	26.5673	37.7949	1.68311	1.14705
hsa-miR-598-001988	7.04701	3.16804	0.000187849	0.977459	1.10461	0.892527	0.827531	3.24398	0.071102	16.0569	0.0751689	2	1.56675	2.03206	4.15513	3.16959	6.46594	18.14	4.76714	4.76168	0.627662	1.09164	5.65697	18.9699	1.65809	25.5964	0.786659	4.32165	1.2472	1.07716	46.8469	5.57012	3.53134	42.66	0.702861	3.20288	2.33475	1.55399	1.52951	4.87142	23.3118	0.914924	4.72437	9.53776	1.49931	21.5752	35.0323	2.54229	5.79951
hsa-miR-652-002352	9.37706	4.16921	2.92833	0.254389	1.08714	2.64079	0.0113759	0.113973	1.12353	6.56823	3.58261	2	2.13875	4.12085	3.19296	1.54146	5.71939	55.9513	33.5705	1.00308	0.742293	1.45851	19.0145	109.489	0.574956	141.227	0.4537	0.618817	0.565539	2.38705	2.62512	3.87638	2.15878	20.8112	0.338754	0.74503	1.95785	0.262789	1.33892	5.59579	25.474	0.481539	1.23024	7.26432	1.3207	3.35339	63.2555	1.73403	3.46038
hsa-miR-660-001515	4.40804	0.554698	0.716023	0.0432879	4.18011	2.77208	1.43484	0.0508212	0.804427	7.34666	1	15.1471	2.21879	10.3527	2.19602	2.0868	3.22618	40.8444	3.23132	1	3.00228	1.00173	1.72432	105.61	1.19377	254.908	0.55241	1.30187	0.633624	0.714114	4.31806	1.89567	3.3063	4.64375	1.3635	0.967525	2.97991	0.865721	0.510176	4.88689	18.8299	0.355944	0.257732	1.81608	0.957469	23.0432	48.2541	4.70152	0.682514
hsa-miR-744-002324	6.04246	2.11664	3.11467	0.304625	2.63818	1.53046	0.0244484	0.240609	0.450636	4.00973	1	2.22381	0.845438	2.69062	3.52811	0.569314	3.35635	27.3815	5.07048	0.297187	0.521254	0.384351	26.6863	66.7028	0.805259	18.2197	0.130472	0.69524	1.23516	2.55129	0.618302	2.531	1.26419	154.648	0.526794	0.780987	0.797341	0.195599	1.38709	1.22766	22.4548	0.552376	3.09715	6.06635	0.910227	1.78834	21.6774	1.12126	3.5429
hsa-miR-886-5p-002193	1.2236	0.997075	0.699831	0.880325	6.67594	1.23453	0.272039	0.0525501	0.309076	1.08035	1	0.315493	0.589176	0.158323	0.296662	2.56027	1	1.29927	3.38492	0.0883435	0.407553	3.74638	4.31401	12.3578	0.634866	2.8273	0.0773642	0.140076	0.47162	0.417031	0.0337115	3.25061	0.99393	1.24599	0.100155	1.42047	1.27745	0.592947	0.259727	1.31578	0.828145	0.325499	1	1	0.161802	0.0614523	4.97025	0.889537	0.432547
hsa-miR-376c-002122	8.84668	23.7443	6.34262	0.453165	3.13005	5.2197	0.293389	0.309447	1.54975	2.52189	1	1	2.48763	5.24136	4.80952	2.13953	25.8265	94.7476	13.4182	0.859425	1.08603	1.37506	10.5783	17.983	4.16271	54.2588	6.47918	0.574184	3.72877	5.37113	14.2689	5.21515	2.25201	32.2836	0.953505	5.42405	2.16335	0.661574	3.01899	26.0328	44.7218	1.0365	1	11.3653	1.74509	54.3129	24.592	3.95075	1.7641
[truncated: 3 more columns]
