# Supplementary material for: Exosomal microRNAs from Longitudinal Liquid Biopsies for the Prediction of Response to Induction Chemotherapy in High-Risk Neuroblastoma Patients: A Proof of Concept SIOPEN Study ‖
Source: Cancers (Basel). 2019 Sep 30;11(10):1476. doi: 10.3390/cancers11101476 (PMC6826693; doi:10.3390/cancers11101476)
Supplement: Supplementary file 1 [file cancers-11-01476-s001.zip › Supplementary Table S1.xlsx]

## Sheet: 3_After normalisation
miRNA	P21_E	P39_E	P37_E	P20_E	P42_E	P55_E	P22_E	P56_E	P33_E	P43_E	P12_E	P49_E	P57_E	P63_E	P62_E	P54_E	P58_E	P50_E	P32_E	P05_E	P51_E	P13_E	P52_E	P44_E	P53_E	P59_E	P40_E	P41_E	P60_E	P38_E	P14_E	P18_E	P19_E	P25_E	P29_E	P15_E	P47_E	P26_E	P23_E	P27_E	P30_E	P31_E	P16_E	P28_E	P17_E	P24_E	P48_E	P34_E	P36_E
hsa-let-7a-000377	NA	-0.451124224	NA	NA	NA	178207	NA	-0.119105634	0.488754967	2322986301	284507563	-0.234025806	2778206186	0.605311594	-0.15728	NA	NA	-0.285782353	0.31836	NA	NA	0.584755396	NA	NA	-1966813472	-0.684084848	-0.467069149	0.014287671	-0.376109589	0.441810127	-0.245069364	0.712433962	4174621849	1644245033	0.438744	3540166667	0.105745562	-0.713270115	-0.993196078	NA	NA	-2776468599	0.534414013	NA	-166098	1745189781	-1259973262	NA	-0.270288889
hsa-let-7c-000379	NA	2050875776	NA	NA	NA	352407	NA	2160894366	1637754967	2049986301	355307563	3184974194	2804206186	2071311594	0.99672	NA	2895397727	1724217647	228336	NA	NA	2758755396	NA	312428125	3209186528	2114915152	1710930851	2174287671	3581890411	3337810127	2101930636	4973433962	NA	4126245033	2483744	NA	3056745562	2984729885	3155803922	NA	NA	1332531401	2618414013	NA	242702	NA	2010026738	NA	1488711111
hsa-let-7d-002283	2407171875	-1273124224	2308450704	0.71727551	0.768396694	0.43607	3591278689	-1060105634	-0.689245033	0.259986301	157207563	-1167025806	-0.009793814	-0.141688406	-0.74328	1521714286	0.884397727	-1286782353	-0.44664	2414018182	2409467532	0.399755396	3517859155	0.90728125	-2398813472	-1399084848	-1547069149	-0.536712329	-0.885109589	-1011189873	-0.755069364	-2160566038	-0.064378151	-0.511754967	-0.121256	2488166667	-0.989254438	-1671270115	-1558196078	3344924528	1318864583	-3170468599	-1255585987	3271491803	-265598	-0.328810219	-1933973262	NA	-0.936288889
hsa-let-7e-002406	-1163828125	-3357124224	1367450704	-252172449	-1762603306	-203293	-0.066721311	-3223105634	-3158245033	-2296013699	-272092437	-3529025806	-2085793814	-2480688406	-237128	-1923285714	-1311602273	-2991782353	-228064	-1349981818	-0.085532468	-2186244604	1217859155	-265271875	-5258813472	-3542084848	-2800069149	-3510712329	-3122109589	-3088189873	-3181069364	-4901566038	-3406378151	-2061754967	-2810256	-0.032833333	-3275254438	-3870270115	-3860196078	2193924528	-0.944135417	-5438468599	-4011585987	2493491803	-518698	-1605810219	-4717973262	29009	-2919288889
hsa-let-7f-000382	NA	2875875776	NA	NA	NA	NA	NA	2844894366	NA	NA	NA	4191974194	NA	3317311594	NA	NA	NA	4195217647	NA	NA	NA	NA	NA	NA	0.454186528	2524915152	3209930851	3350287671	2920890411	3281810127	3891930636	4223433962	NA	NA	NA	NA	NA	1887729885	1527803922	NA	NA	0.776531401	NA	NA	114702	4718189781	1768026738	NA	3537711111
hsa-let-7g-002282	2028171875	-1011124224	2259450704	0.84527551	1184396694	0.75007	NA	-0.470105634	0.261754967	-0.013013699	0.53407563	-1431025806	1130206186	0.371311594	-0.21828	1353714286	2398397727	-1259782353	-0.44764	2098018182	1575467532	1098755396	3669859155	0.11028125	-2486813472	-1379084848	-1421069149	-0.132712329	-1140109589	-1256189873	-0.854069364	-1991566038	0.123621849	-1207754967	-0.203256	3130166667	-1438254438	-1558270115	-0.969196078	NA	1253864583	-2541468599	-1161585987	3073491803	-261998	-0.415810219	-1716973262	NA	-0.589288889
hsa-miR-1-002222	NA	NA	NA	NA	NA	NA	NA	NA	NA	NA	NA	NA	NA	NA	NA	NA	NA	NA	NA	NA	NA	NA	NA	NA	NA	NA	NA	NA	NA	NA	NA	NA	NA	NA	NA	NA	NA	NA	NA	NA	NA	NA	NA	NA	NA	NA	NA	NA	NA
hsa-miR-9-000583	NA	2191875776	NA	NA	NA	NA	NA	2038894366	2627754967	NA	NA	2707974194	NA	NA	NA	NA	NA	1964217647	255336	NA	NA	NA	NA	NA	1630186528	4094915152	1716930851	4278287671	NA	NA	3679930636	3007433962	NA	4194245033	NA	NA	4571745562	NA	4683803922	NA	NA	0.978531401	NA	NA	201302	4387189781	3431026738	NA	NA
hsa-miR-10a-000387	3405171875	1841875776	NA	NA	2881396694	276907	NA	1880894366	0.906754967	0.774986301	186107563	2722974194	1666206186	1118311594	0.21472	3280714286	NA	1918217647	137636	3261018182	NA	0.236755396	NA	150628125	2491186528	2069915152	1359930851	1466287671	1661890411	2285810127	1065930636	4825433962	NA	2632245033	2847744	NA	1539745562	2252729885	1448803922	NA	NA	1375531401	2331414013	NA	234102	NA	2069026738	NA	0.924711111
hsa-miR-10b-002218	NA	2372875776	NA	NA	NA	347807	NA	NA	-0.639245033	1788986301	0.97307563	4544974194	NA	1902311594	-114928	NA	NA	1267217647	198636	3954018182	NA	-0.682244604	NA	0.98328125	3329186528	2341915152	1976930851	1611287671	2435890411	4522810127	-1165069364	NA	NA	2577245033	NA	NA	2035745562	1705729885	1831803922	NA	NA	2809531401	3035414013	NA	214802	NA	0.846026738	NA	-0.797288889
U6 snRNA-001973	-6275828125	-3248124224	-5979549296	-756372449	-7113603306	-513693	-3510721311	-3436105634	-6969245033	-5176013699	-231292437	-5674025806	-1996793814	-0.433688406	-182728	-4820285714	-4795602273	-2622782353	-356064	-4074981818	-8059532468	-3775244604	-6390140845	-407171875	-6759813472	-3505084848	-1950069149	-5481712329	-4176109589	-6856189873	-8937069364	-3192566038	-1979378151	-4837754967	-3811256	-5698833333	-1760254438	-1670270115	-3008196078	-4032075472	-2817135417	-1284468599	-1467585987	-2913508197	-178798	-3451810219	-1176973262	-35451	-1173128889
U6 snRNA-001973	-6555828125	-3434124224	-5878549296	-749572449	-6870603306	-505093	-3471721311	-3449105634	-6737245033	-5141013699	-253592437	-5825025806	-3422793814	-0.939688406	-192728	-5059285714	-4791602273	-2950782353	-370064	-3996981818	-8223532468	-3439244604	-6296140845	-411671875	-6287813472	-3128084848	-1637069149	-5586712329	-4183109589	-6860189873	-9309069364	-3189566038	-2413378151	-4867754967	-3921256	-5612833333	-1966254438	-1634270115	-3108196078	-3930075472	-2935135417	-1741468599	-1310585987	-3088508197	-174698	-3564810219	-1581973262	-39171	-1172028889
hsa-miR-15a-000389	NA	3424875776	NA	NA	3059396694	NA	NA	2681894366	3997754967	3584986301	NA	2199974194	NA	3889311594	NA	NA	NA	2403217647	343836	NA	NA	NA	NA	NA	0.587186528	2339915152	0.766930851	NA	2536890411	2484810127	NA	NA	NA	0.926245033	3291744	NA	2253745562	2056729885	3549803922	NA	NA	0.215531401	3349414013	NA	114202	1801189781	2507026738	NA	3466711111
hsa-miR-15b-000390	1375171875	-2701124224	1396450704	-0.07472449	-0.187603306	-0.37793	2407278689	-1985105634	-1947245033	-1265013699	-0.16392437	-2945025806	0.085206186	-0.716688406	-0.60628	1636714286	0.948397727	-2333782353	-171464	1352018182	1631467532	-1044244604	2809859155	-115071875	-3779813472	-2328084848	-3059069149	-1699712329	-1922109589	-2980189873	-2606069364	-2317566038	-0.018378151	-1310754967	-0.661256	2499166667	-2508254438	-2143270115	-3341196078	NA	3165864583	-2817468599	-1742585987	NA	-349198	-0.197810219	-2557973262	NA	-1597288889
hsa-miR-16-000391	-3944828125	-5935124224	-2867549296	-643572449	-4172603306	-454993	-5342721311	-5907105634	-6048245033	-6840013699	-371492437	-6718025806	-3561793814	-5729688406	-520028	-5333285714	-3953602273	-7927782353	-730864	-3755981818	-4618532468	-4381244604	-2678140845	-567871875	-7429813472	-7331084848	-8779069149	-6213712329	-7730109589	-6180189873	-5589069364	-8614566038	-6419378151	-9242754967	-6435256	-5584833333	-8989254438	-9131270115	-7728196078	-4809075472	-5777135417	-8011468599	-7685585987	-4367508197	-782798	-7272810219	-8496973262	29409	-6776288889
hsa-miR-17-002308	-2594828125	-6425124224	-3351549296	-422872449	-4253603306	-418693	-2568721311	-5619105634	-5305245033	-6066013699	-481992437	-6768025806	-3622793814	-4913688406	-502628	-3507285714	-4047602273	NA	-640564	-4224981818	-2820532468	-5215244604	-3349140845	-489171875	-7964813472	-7067084848	-7827069149	-6029712329	-6359109589	-5413189873	-6344069364	-7079566038	-5063378151	-8261754967	-5835256	-4479833333	-7997254438	-8274270115	-6598196078	-3190075472	-5807135417	-8965468599	-6889585987	-3709508197	-836098	-7196810219	-8216973262	0.4419	-6812288889
hsa-miR-18a-002422	NA	-0.603124224	2152450704	355727551	2711396694	152107	NA	0.085894366	0.779754967	2211986301	NA	-0.229025806	2238206186	0.741311594	0.58872	NA	NA	-0.743782353	-0.35664	2838018182	3289467532	2110755396	NA	237828125	-1218813472	-0.532084848	-0.531069149	0.280287671	1010890411	0.303810127	-0.383069364	0.287433962	2215621849	0.217245033	1063744	NA	-0.809254438	-1693270115	-1367196078	NA	2230864583	-2547468599	0.186414013	NA	-100598	0.913189781	-0.871973262	NA	0.181711111
hsa-miR-18b-002217	NA	3036875776	NA	NA	NA	NA	NA	NA	NA	NA	NA	3290974194	NA	NA	NA	NA	NA	2824217647	369536	NA	NA	NA	NA	NA	2582186528	NA	3108930851	3444287671	NA	4089810127	3507930636	3338433962	NA	3527245033	NA	NA	3138745562	1659729885	3373803922	NA	3632864583	0.876531401	3772414013	NA	205802	3769189781	2698026738	NA	3696711111
hsa-miR-19a-000395	3724171875	-1248124224	NA	145527551	0.612396694	0.68707	NA	-0.546105634	-0.588245033	-1425013699	-305592437	-1333025806	1024206186	-1093968841	0.58972	2265714286	1684397727	-1518782353	-160864	NA	2680467532	0.664755396	NA	0.39128125	-2012813472	-1006084848	-3168069149	-1022712329	-1342109589	-1279189873	-1163069364	-1186566038	0.244621849	-1556754967	-0.353256	3363166667	-2714254438	-3246270115	-2200196078	NA	2240864583	-3288468599	-1303585987	NA	-262798	-0.217810219	-2581973262	NA	-1307288889
hsa-miR-19b-000396	-1250828125	-5860124224	-1622549296	-303072449	-3840603306	-367293	-1211721311	-5452105634	-5431245033	-6096013699	-380292437	-6492025806	-3624793814	-6250688406	-472328	-3319285714	-2866602273	-6537782353	-673964	-3081981818	-2225532468	-4600244604	NA	-447471875	-7023813472	-5755084848	-8236069149	-5495712329	-6160109589	-6004189873	-5711069364	-5609566038	-3994378151	-6545754967	-5268256	-2203833333	-7828254438	-8010270115	-6736196078	-1085075472	-3380135417	-7892468599	-5591585987	-1579508197	-698398	-5259810219	-7412973262	33879	-6355288889
hsa-miR-20a-000580	0.619171875	-5559124224	-0.382549296	-113272449	-2878603306	-349893	0.234278689	-4925105634	-4717245033	-4505013699	-327792437	-5243025806	-3544793814	-4394688406	-438928	-1607285714	-2860602273	-5732782353	-567264	-1597981818	-0.566532468	-3946244604	3773859155	-348171875	-6691813472	-5575084848	-6196069149	-4680712329	-5582109589	-5351189873	-5733069364	-4296566038	-2048378151	-5896754967	-5018256	-1230833333	-6729254438	-7256270115	-6288196078	-0.533075472	-2865135417	-7459468599	-5047585987	-1273508197	-612298	-4212810219	-6751973262	20899	-5582288889
hsa-miR-20b-001014	1277171875	-2894124224	0.928450704	-0.33172449	-0.373603306	-0.69293	1899278689	-2205105634	-1788245033	-2183013699	-0.77892437	-3006025806	-0.135793814	-1464688406	-164828	-0.336285714	0.014397727	-3661782353	-330864	0.082018182	0.286467532	-2113244604	-2328140845	-119471875	-3806813472	-3105084848	-4247069149	-2428712329	-2659109589	-2432189873	-3275069364	-3213566038	-0.837378151	-4145754967	-2313256	0.385166667	-4460254438	-5033270115	-3306196078	2696924528	-1214135417	-4976468599	-3172585987	0.642491803	-437698	-2454810219	-4478973262	NA	-3138288889
hsa-miR-21-000397	NA	-3817124224	1690450704	153527551	-2176603306	-208393	NA	-2724105634	-4114245033	-2096013699	-176592437	-2826025806	-1609793814	-2701688406	-281328	0.822714286	0.493397727	-3156782353	-313464	-0.517981818	2122467532	-2812244604	3146859155	-171371875	-4497813472	-2613084848	-4195069149	-2437712329	-4161109589	-4849189873	-5306069364	-0.666566038	1075621849	-1873754967	-2148256	2406166667	-2884254438	-3925270115	-4118196078	3186924528	-0.215135417	-4787468599	-1743585987	1934491803	-323898	-1271810219	-3241973262	NA	-3820288889
hsa-miR-22-000398	NA	NA	NA	NA	NA	NA	NA	NA	NA	NA	NA	3836974194	NA	NA	NA	NA	NA	2678217647	NA	NA	NA	NA	NA	NA	1913186528	3883915152	-0.244069149	3826287671	3056890411	2298810127	2526930636	5041433962	NA	4093245033	NA	NA	1053745562	2233729885	3833803922	NA	NA	-0.097468599	NA	NA	130602	NA	0.773026738	NA	3636711111
hsa-miR-23a-000399	NA	3747875776	NA	NA	NA	NA	NA	NA	3389754967	NA	NA	3704974194	NA	3933311594	341672	NA	NA	3209217647	339136	NA	NA	3321755396	NA	NA	2751186528	2165915152	3163930851	NA	4074890411	NA	4722930636	NA	NA	3822245033	NA	NA	4312745562	3316729885	3877803922	NA	NA	1097531401	4420414013	NA	335402	3702189781	2522026738	NA	4045711111
hsa-miR-23b-000400	NA	3965875776	NA	NA	NA	NA	NA	NA	3861754967	NA	NA	4093974194	NA	NA	365772	NA	NA	NA	362536	NA	NA	NA	NA	NA	3717186528	NA	3408930851	NA	NA	NA	NA	4816433962	NA	NA	NA	NA	3882745562	2950729885	4602803922	NA	NA	2073531401	NA	NA	363502	NA	3920026738	NA	3996711111
hsa-miR-24-000402	-1287828125	-5801124224	-3187549296	-408172449	-5440603306	-318793	-2369721311	-5208105634	-5172245033	-5584013699	-414492437	-5610025806	-3721793814	-5196688406	-562328	-3332285714	-4096602273	-6803782353	-492964	-3213981818	-2635532468	-4831244604	-3837140845	-475171875	-7278813472	-7112084848	-6434069149	-5407712329	-6686109589	-5370189873	-5761069364	-6467566038	-5468378151	-6160754967	-4716256	-3372833333	-6404254438	-5984270115	-5527196078	-1843075472	-4291135417	-8177468599	-5273585987	-2558508197	-772498	-6734810219	-6797973262	0.2969	-6563288889
hsa-miR-25-000403	3474171875	-1647124224	3173450704	292127551	2441396694	-0.08493	3002278689	-1433105634	-1482245033	-1389013699	0.31707563	-1837025806	0.458206186	-0.624688406	-138328	1668714286	1360397727	-2054782353	-278364	1977018182	2119467532	0.396755396	2683859155	-0.34571875	-1874813472	-2679084848	-4159069149	-1306712329	-2435109589	-1624189873	-1091069364	0.020433962	2836621849	-2344754967	-1464256	3201166667	-3716254438	-3871270115	-3256196078	1589924528	0.462864583	-2879468599	-1138585987	2520491803	-107598	-0.481810219	-2527973262	NA	-1759288889
hsa-miR-26a-000405	2545171875	-3424124224	0.916450704	-0.75172449	-1642603306	-170493	2102278689	-3470105634	-2772245033	-2376013699	-218592437	-3506025806	-2105793814	-2696688406	-251728	0.947714286	-1437602273	-3325782353	-246664	-1021981818	1666467532	-1702244604	1947859155	-179671875	-4740813472	-3875084848	-3411069149	-2883712329	-3183109589	-3092189873	-2531069364	-2765566038	-1447378151	-2525754967	-1946256	2473166667	-3381254438	-3928270115	-4022196078	2523924528	-0.515135417	-5349468599	-3151585987	2824491803	-479698	-2584810219	-4586973262	NA	-3590288889
hsa-miR-26b-000407	NA	-1360124224	NA	215727551	-0.309603306	-0.19293	NA	-1531105634	-1237245033	0.342986301	-0.27892437	-0.834025806	-0.554793814	-1156688406	-0.92228	2413714286	0.731397727	-0.865782353	-161264	1407018182	2473467532	-0.238244604	NA	-0.06371875	-1879813472	-1490084848	-2084069149	-0.643712329	-1760109589	-1936189873	-1099069364	-0.835566038	1180621849	-1485754967	-0.604256	NA	-1421254438	-2269270115	-2302196078	NA	2212864583	-2791468599	-0.928585987	NA	-217998	0.276189781	-1713973262	NA	-2153288889
hsa-miR-27a-000408	NA	-1238124224	NA	200527551	-2903603306	-0.13893	NA	-2300105634	-1436245033	-0.170013699	0.27807563	-1546025806	-0.649793814	-0.710688406	-126128	2570714286	0.049397727	-0.637782353	-0.34864	0.899018182	1699467532	-0.065244604	NA	0.05528125	-2876813472	-1291084848	-1030069149	-0.438712329	-2549109589	-4772189873	-2898069364	0.626433962	2865621849	-0.583754967	0.624744	2595166667	-0.296254438	-1231270115	-1602196078	NA	2441864583	-2381468599	0.720414013	3453491803	-151698	3258189781	-1064973262	NA	-4977288889
hsa-miR-27b-000409	NA	0.715875776	NA	NA	3110396694	307307	NA	1325894366	0.970754967	2940986301	112907563	2025974194	3126206186	1531311594	134772	NA	2901397727	1026217647	135536	1920018182	NA	0.859755396	NA	144828125	-0.123813472	1097915152	0.795930851	1373287671	2005890411	2640810127	0.376930636	2561433962	NA	2057245033	2863744	3883166667	1847745562	1315729885	0.901803922	NA	3251864583	-1001468599	2155414013	NA	129602	1452189781	0.867026738	NA	0.652711111
hsa-miR-28-3p-002446	3688171875	-1183124224	0.607450704	0.67727551	-0.585603306	0.50707	2051278689	-1871105634	-0.921245033	-1535013699	-0.71492437	-1765025806	1191206186	-0.414688406	-162228	0.259714286	0.402397727	-2509782353	-129564	0.017018182	1343467532	-0.981244604	0.808859155	-0.40271875	-2883813472	-2580084848	-2506069149	-1538712329	-0.908109589	-1628189873	-1966069364	-2345566038	-0.158378151	-1471754967	-0.881256	1264166667	-2172254438	-1758270115	-0.889196078	2172924528	-0.021135417	-3951468599	-1555585987	2042491803	-371398	-2091810219	-3314973262	NA	-1804288889
hsa-miR-28-000411	NA	0.937875776	NA	340127551	2830396694	233607	NA	0.606894366	1620754967	1751986301	313807563	0.512974194	1859206186	1731311594	158772	3544714286	NA	0.859217647	197036	2677018182	NA	2890755396	NA	330428125	-0.531813472	0.308915152	0.275930851	1358287671	1660890411	2006810127	2129930636	0.580433962	3171621849	1503245033	2358744	NA	1165745562	0.314729885	0.632803922	NA	2060864583	-1288468599	1115414013	NA	-0.86098	1762189781	-0.020973262	NA	0.696711111
U6 snRNA-001973	-6389828125	-3284124224	-5893549296	-727772449	-6918603306	-514593	-3519721311	-3449105634	-6707245033	-5046013699	-160492437	-5496025806	-3273793814	-0.674688406	244772	-4582285714	-4780602273	-2563782353	-327264	-3878981818	-8031532468	-3514244604	-6350140845	-375571875	-6300813472	-3238084848	-1738069149	-5619712329	-4208109589	-6950189873	-9379069364	-3069566038	-1789378151	-4759754967	-3889256	-2406833333	-1691254438	-1832270115	-2997196078	-4140075472	-2830135417	-1831468599	-1313585987	-3009508197	-177798	-3500810219	-1103973262	-34421	-1140628889
U6 snRNA-001973	-6640828125	-3304124224	-5710549296	-739172449	-6940603306	-493993	-3432721311	-3468105634	-6718245033	-5099013699	-244092437	-5327025806	-3418793814	-0.609688406	-204628	-4635285714	-4571602273	-2908782353	-327764	-3973981818	-8172532468	-3483244604	-6433140845	-393771875	-6170813472	-3311084848	-1592069149	-5480712329	-4230109589	-6820189873	-9279069364	-3038566038	-2163378151	-4944754967	-3861256	-5078833333	-1607254438	-1515270115	-3031196078	-3976075472	-2847135417	-1647468599	-1422585987	-3036508197	-162198	-3417810219	-1050973262	-33981	-1158228889
hsa-miR-29a-002112	2077171875	-1295124224	2519450704	0.50327551	-1516603306	-0.24393	2045278689	-1154105634	-1910245033	-1124013699	-0.08392437	-1782025806	0.317206186	-0.377688406	-119828	-0.407285714	-8358602273	-2001782353	-0.92564	-0.974981818	0.386467532	0.492755396	2037859155	-0.29571875	-2876813472	-2395084848	-2522069149	-1241712329	-3144109589	-2356189873	-2174069364	-1474566038	-0.031378151	-1669754967	-0.856256	2615166667	-1832254438	-1390270115	-1127196078	NA	1308864583	-3015468599	-1012585987	3082491803	-290698	-1025810219	-1874973262	NA	-2952288889
hsa-miR-29b-000413	NA	3388875776	NA	NA	NA	NA	NA	NA	2615754967	NA	NA	4479974194	NA	NA	NA	NA	NA	NA	388236	NA	NA	3216755396	NA	NA	3826186528	NA	4086930851	NA	3405890411	2396810127	3164930636	NA	NA	NA	NA	NA	4435745562	NA	3404803922	NA	NA	3458531401	4315414013	NA	347802	NA	4575026738	NA	2874711111
hsa-miR-29c-000587	NA	1915875776	NA	329627551	2071396694	NA	NA	2854894366	0.994754967	1486986301	NA	-2541025806	NA	3368311594	326972	3527714286	NA	0.892217647	179936	-3840981818	NA	2898755396	NA	312728125	-0.097813472	1761915152	0.269930851	1572287671	-0.692109589	0.918810127	1636930636	1702433962	2977621849	1455245033	2711744	NA	0.881745562	1356729885	1418803922	NA	NA	-0.217468599	2469414013	NA	0.39502	2396189781	0.830026738	NA	0.162711111
hsa-miR-30b-000602	-0.165828125	-4661124224	1058450704	-160272449	-2431603306	-305093	0.262278689	-4136105634	-4310245033	-3633013699	-289592437	-4786025806	-2897793814	-3502688406	-411828	-1897285714	-1923602273	-4515782353	-381764	-1900981818	-0.661532468	-3311244604	0.591859155	-352471875	-5505813472	-4703084848	-4613069149	-4075712329	-3821109589	-3720189873	-3234069364	-3872566038	-2532378151	-3040754967	-3916256	0.730166667	-4885254438	-4762270115	-4549196078	2995924528	3479864583	-6068468599	-4187585987	1654491803	-553898	-2298810219	-5261973262	NA	-4361288889
hsa-miR-30c-000419	0.815171875	-4977124224	0.317450704	-120472449	-2774603306	-348193	0.598278689	-4532105634	-4696245033	-3967013699	-314292437	-4527025806	-3380793814	-4238688406	-517328	-1550285714	-2479602273	-4689782353	-417164	-6535981818	-0.444532468	-4035244604	1099859155	-371671875	-5872813472	-6017084848	-4914069149	-4098712329	-4031109589	-3960189873	-3458069364	-3421566038	-2042378151	-3183754967	-3898256	2013166667	-4781254438	-5110270115	-4866196078	2134924528	-0.862135417	-6371468599	-3895585987	2088491803	-555098	-2294810219	-5261973262	NA	-4883288889
hsa-miR-31-002279	NA	NA	NA	NA	NA	NA	NA	NA	3064754967	3342986301	NA	NA	NA	-8159688406	339972	NA	NA	2842217647	388936	NA	NA	NA	NA	351128125	3794186528	2969915152	1192930851	NA	2792890411	NA	NA	NA	NA	1940245033	NA	NA	2579745562	3667729885	NA	NA	NA	3397531401	NA	NA	501802	NA	4793026738	NA	2273711111
hsa-miR-32-002109	NA	NA	NA	NA	NA	NA	NA	NA	NA	NA	NA	NA	NA	-6191688406	NA	NA	NA	NA	NA	NA	NA	NA	NA	NA	5047186528	NA	NA	NA	NA	NA	NA	NA	NA	NA	NA	NA	4827745562	NA	NA	NA	NA	3906531401	NA	NA	347702	NA	4028026738	NA	4510711111
hsa-miR-33b-002085	NA	NA	NA	NA	NA	NA	NA	NA	NA	NA	NA	NA	NA	NA	NA	NA	NA	NA	NA	NA	NA	NA	NA	NA	NA	NA	NA	NA	NA	NA	NA	NA	NA	NA	NA	NA	NA	NA	NA	NA	NA	NA	NA	NA	NA	NA	NA	NA	NA
hsa-miR-34a-000426	NA	0.008875776	NA	NA	NA	210207	NA	1065894366	-0.067245033	-0.557013699	366607563	3803974194	NA	NA	0.29872	NA	3176397727	0.832217647	-0.14164	2916018182	NA	1986755396	NA	0.74728125	2192186528	2500915152	0.935930851	-0.839712329	2286890411	0.755810127	2191930636	NA	NA	2451245033	NA	NA	3147745562	1170729885	1896803922	NA	NA	1210531401	NA	NA	248402	NA	2868026738	NA	-0.041288889
hsa-miR-34c-000428	NA	NA	NA	NA	NA	NA	NA	NA	NA	NA	NA	NA	NA	NA	NA	NA	NA	NA	NA	NA	NA	NA	NA	NA	NA	NA	NA	NA	NA	NA	NA	NA	NA	NA	NA	NA	NA	NA	NA	NA	NA	NA	NA	NA	NA	NA	NA	NA	NA
hsa-miR-92a-000431	0.694171875	-4029124224	0.044450704	-0.27972449	-0.468603306	-244593	0.614278689	-2807105634	-2969245033	-2992013699	-0.54292437	-3611025806	-2042793814	-3472688406	-294728	-1248285714	-1016602273	-4035782353	-490464	0.965018182	0.852467532	-2013244604	-6244140845	-288071875	-3250813472	-3846084848	-4023069149	-2987712329	-2253109589	-2597189873	-2332069364	-2792566038	-1157378151	-2266754967	-3998256	-0.569833333	-4434254438	-4564270115	-4595196078	2177924528	-1390135417	-5189468599	-3397585987	1390491803	-346698	-0.522810219	-4853973262	15649	-2291288889
mmu-miR-93-001090	1735171875	-3425124224	0.944450704	0.22927551	-1163603306	-149793	1284278689	-2732105634	-2784245033	-2979013699	-186792437	-3787025806	-0.895793814	-2445688406	-259028	-0.186285714	-0.415602273	-4213782353	-360064	0.004018182	0.394467532	-2170244604	1325859155	-159771875	-4072813472	-3921084848	-5062069149	-3524712329	-3618109589	-3074189873	-3694069364	-2540566038	-0.192378151	-4129754967	-2975256	0.583166667	-5564254438	-5511270115	-3813196078	0.960924528	-1359135417	-5238468599	-3136585987	0.247491803	-397598	-2096810219	-5166973262	NA	-3696288889
hsa-miR-95-000433	NA	2439875776	NA	378927551	3239396694	183707	NA	3109894366	2586754967	2998986301	213207563	NA	NA	1981311594	181172	NA	NA	2192217647	264936	3831018182	3292467532	1774755396	NA	NA	3784186528	3000915152	3969930851	2057287671	1748890411	NA	0.517930636	4335433962	NA	4388245033	3022744	NA	3455745562	2582729885	2473803922	NA	NA	3634531401	4074414013	NA	418902	NA	3695026738	NA	-0.335288889
mmu-miR-96-000186	NA	NA	NA	NA	NA	NA	NA	NA	NA	NA	NA	NA	NA	NA	NA	NA	NA	NA	NA	NA	NA	NA	NA	NA	NA	NA	NA	NA	NA	NA	NA	NA	NA	NA	NA	NA	NA	NA	NA	NA	NA	NA	NA	NA	NA	NA	NA	NA	NA
hsa-miR-98-000577	NA	3771875776	NA	NA	NA	NA	NA	NA	NA	NA	NA	NA	NA	NA	NA	NA	NA	4576217647	NA	NA	NA	NA	NA	NA	1677186528	4587915152	NA	NA	NA	NA	NA	4941433962	NA	NA	NA	NA	NA	4435729885	4086803922	NA	NA	2153531401	NA	NA	153902	NA	5024026738	NA	NA
hsa-miR-99a-000435	NA	1904875776	NA	NA	NA	211207	NA	2178894366	-0.077245033	2185986301	200307563	3830974194	1497206186	1466311594	-0.04428	NA	NA	2163217647	142736	NA	NA	2105755396	NA	227628125	2106186528	3014915152	1492930851	2753287671	2402890411	1902810127	0.706930636	NA	NA	4449245033	2557744	NA	2295745562	1957729885	1874803922	NA	NA	1408531401	3688414013	NA	275002	NA	2764026738	NA	0.709711111
hsa-miR-99b-000436	NA	1766875776	NA	382827551	2932396694	230707	NA	1328894366	0.534754967	1185986301	132507563	1823974194	2569206186	1393311594	0.22872	3195714286	2646397727	1163217647	0.73436	2615018182	NA	1620755396	NA	0.92328125	0.164186528	1792915152	0.672930851	1376287671	1980890411	2849810127	1425930636	1649433962	NA	3375245033	2345744	NA	1168745562	1716729885	1205803922	NA	NA	-0.721468599	1278414013	NA	0.18002	3370189781	-0.356973262	NA	0.691711111
hsa-miR-100-000437	NA	1676875776	NA	NA	3378396694	161507	NA	1439894366	-0.123245033	2957986301	284707563	2793974194	1550206186	1523311594	-0.12528	3677714286	NA	2218217647	0.95536	NA	NA	0.647755396	NA	169128125	2305186528	3553915152	1451930851	3064287671	2176890411	2125810127	0.806930636	NA	NA	4057245033	3486744	NA	1988745562	1967729885	1920803922	NA	NA	1567531401	3039414013	NA	145202	NA	2294026738	NA	0.769711111
hsa-miR-101-002253	NA	2013875776	NA	NA	1319396694	NA	NA	2293894366	3561754967	2668986301	NA	2683974194	NA	2518311594	339472	NA	NA	2655217647	0.71936	NA	NA	NA	NA	NA	1555186528	2467915152	0.523930851	3095287671	2539890411	-0.084189873	1652930636	4437433962	NA	2165245033	NA	NA	1767745562	0.920729885	1521803922	NA	NA	0.599531401	3063414013	NA	231502	3898189781	1791026738	NA	2276711111
hsa-miR-103-000439	3432171875	-0.801124224	3152450704	0.80627551	1494396694	143507	NA	-0.271105634	-0.103245033	0.479986301	192707563	-0.857025806	1256206186	0.053311594	0.72072	3647714286	2281397727	-0.625782353	-0.03764	NA	3712467532	2016755396	2862859155	167628125	-2356813472	-0.790084848	-0.735069149	0.174287671	-0.143109589	0.396810127	1822930636	-1098566038	0.160621849	0.633245033	0.721744	NA	-0.569254438	-0.513270115	-0.831196078	NA	1838864583	-2576468599	-0.611585987	NA	-229598	0.327189781	-1823973262	NA	-0.125288889
hsa-miR-105-002167	NA	NA	NA	NA	NA	NA	NA	NA	NA	NA	NA	NA	NA	NA	NA	NA	NA	NA	NA	NA	NA	NA	NA	NA	NA	NA	NA	NA	NA	NA	NA	NA	NA	NA	NA	NA	NA	NA	NA	NA	NA	NA	NA	NA	NA	NA	NA	NA	NA
hsa-miR-106a-002169	-2550828125	-6591124224	-3402549296	-429672449	-4265603306	-409893	-2608721311	-5690105634	-5340245033	-5955013699	-465192437	-6746025806	-3675793814	-4902688406	-507628	-3278285714	-3979602273	-7493782353	-646364	-5884981818	-2666532468	-5028244604	-3262140845	-503771875	-7942813472	-7100084848	-7738069149	-6107712329	-6217109589	-5502189873	-6224069364	-6969566038	-4944378151	-8085754967	-5767256	-4441833333	-8034254438	-8102270115	-6521196078	-2924075472	-5574135417	-8980468599	-6780585987	-3613508197	-836798	-7116810219	-8223973262	0.3689	-6754288889
RNU44-001094	NA	NA	NA	NA	NA	NA	NA	NA	NA	NA	NA	NA	NA	NA	NA	NA	NA	NA	NA	NA	NA	NA	NA	NA	3121186528	NA	2217930851	NA	NA	NA	NA	NA	NA	NA	NA	NA	NA	NA	NA	NA	NA	NA	3689414013	NA	NA	NA	NA	NA	NA
hsa-miR-106b-000442	2796171875	-1901124224	2898450704	110427551	-0.533603306	-0.78193	2857278689	-1880105634	-1726245033	-1102013699	0.31507563	-2481025806	-0.101793814	-1083688406	-0.97128	1129714286	1319397727	-2046782353	-251364	-0.366981818	1648467532	-0.465244604	2756859155	-0.46971875	-2683813472	-1903084848	-3000069149	-0.858712329	-1765109589	-2640189873	-2335069364	-0.879566038	0.833621849	-2418754967	-1067256	1585166667	-2877254438	-3047270115	-2796196078	2758924528	1364864583	-2971468599	-1315585987	NA	-206998	-0.469810219	-2291973262	NA	-2223288889
hsa-miR-107-000443	NA	NA	NA	NA	NA	NA	NA	NA	NA	NA	NA	3306974194	NA	NA	NA	NA	NA	3510217647	NA	NA	NA	NA	NA	NA	3112186528	3420915152	3970930851	NA	NA	NA	NA	4866433962	NA	NA	NA	NA	4721745562	NA	NA	NA	NA	2805531401	NA	NA	220202	NA	3361026738	NA	NA
hsa-miR-122-002245	NA	0.248875776	NA	NA	NA	127407	NA	-1182105634	0.671754967	1587986301	185107563	-1264025806	2253206186	0.214311594	-0.21728	NA	NA	3610217647	169336	NA	NA	2444755396	NA	-134071875	3129186528	2739915152	-0.173069149	0.045287671	3198890411	2989810127	1064930636	NA	NA	3900245033	3638744	NA	2626745562	0.823729885	3299803922	NA	NA	3607531401	2484414013	NA	332402	NA	3664026738	NA	0.795711111
mmu-miR-124a-001182	NA	NA	NA	NA	NA	NA	NA	NA	NA	NA	NA	NA	NA	NA	NA	NA	NA	NA	NA	NA	NA	NA	NA	NA	NA	NA	NA	NA	NA	NA	NA	NA	NA	NA	NA	NA	NA	NA	NA	NA	NA	NA	NA	NA	NA	NA	NA	NA	NA
hsa-miR-125a-3p-002199	NA	NA	NA	NA	2888396694	NA	NA	NA	3940754967	NA	NA	NA	NA	NA	NA	NA	NA	NA	NA	NA	NA	NA	NA	NA	3100186528	NA	NA	NA	NA	3432810127	4651930636	NA	NA	NA	NA	NA	NA	NA	NA	NA	NA	5571531401	NA	NA	NA	NA	NA	NA	NA
hsa-miR-125a-5p-002198	2449171875	1309875776	3131450704	-0.73472449	1562396694	NA	1548278689	1996894366	1369754967	0.256986301	206707563	1691974194	NA	1021311594	0.07572	0.687714286	2115397727	0.714217647	201336	3229018182	2309467532	1461755396	1558859155	207328125	-0.565813472	0.639915152	-0.510069149	1764287671	1389890411	1119810127	1182930636	-3329566038	-1191378151	1679245033	3722744	3125166667	1736745562	1501729885	1505803922	NA	-0.039135417	-1101468599	-0.152585987	3357491803	-179898	-0.671810219	-1124973262	NA	0.476711111
hsa-miR-125b-000449	NA	1929875776	NA	NA	NA	211407	NA	2962894366	0.124754967	2517986301	0.20407563	2710974194	2330206186	-6809688406	-0.58428	NA	3102397727	2195217647	114836	2587018182	NA	1628755396	NA	0.80028125	2971186528	2686915152	1860930851	2948287671	2410890411	2619810127	1508930636	NA	NA	2944245033	2257744	NA	1495745562	1978729885	2022803922	NA	NA	1699531401	2705414013	NA	210702	NA	1866026738	NA	0.893711111
hsa-miR-126-002228	-5557828125	-7586124224	-4544549296	-724072449	-6100603306	-638293	-5794721311	-6863105634	-7323245033	-7463013699	-721992437	-7779025806	-5889793814	-6688688406	-769628	-6431285714	-5758602273	-8619782353	-687364	-6351981818	-5692532468	-7160244604	-5242140845	-767171875	-9056813472	-7994084848	-7645069149	-7365712329	-7547109589	-5909189873	-7557069364	-8788566038	-8286378151	-7812754967	-6265256	-5198833333	-8120254438	-7859270115	-6918196078	-2398075472	-5642135417	-8978468599	-7561585987	-4086508197	-944698	-7566810219	-8703973262	0.2159	-8570288889
hsa-miR-127-000452	NA	-0.172124224	NA	366827551	NA	NA	NA	1086894366	2486754967	1399986301	199707563	1025974194	2052206186	0.556311594	-0.28328	NA	2545397727	0.754217647	0.52136	NA	NA	2244755396	NA	0.84228125	0.056186528	2569915152	0.159930851	1797287671	3074890411	NA	1525930636	4275433962	2516621849	NA	1145744	NA	3107745562	1550729885	2441803922	NA	3581864583	-0.331468599	1444414013	NA	0.67302	NA	-0.027973262	NA	0.605711111
hsa-miR-127-5p-002229	NA	NA	NA	NA	NA	NA	NA	NA	NA	NA	NA	NA	NA	NA	NA	NA	NA	NA	NA	NA	NA	NA	NA	NA	NA	NA	NA	NA	NA	NA	NA	NA	NA	NA	NA	NA	NA	NA	NA	NA	NA	NA	NA	NA	NA	NA	NA	NA	NA
hsa-miR-128a-002216	NA	1688875776	NA	NA	NA	NA	NA	3350894366	2837754967	NA	NA	2270974194	NA	2236311594	NA	NA	NA	1525217647	201536	NA	NA	2621755396	NA	NA	1532186528	2142915152	2419930851	3716287671	2606890411	NA	3764930636	3562433962	3622621849	3535245033	NA	NA	1988745562	1723729885	1650803922	NA	NA	-0.406468599	3893414013	NA	115602	2363189781	1415026738	NA	3417711111
mmu-miR-129-3p-001184	NA	NA	NA	NA	NA	NA	NA	NA	NA	NA	NA	NA	NA	NA	343172	NA	NA	NA	NA	NA	NA	NA	NA	NA	NA	NA	NA	NA	NA	NA	NA	NA	NA	NA	NA	NA	NA	NA	NA	NA	NA	NA	NA	NA	NA	NA	NA	NA	NA
hsa-miR-129-000590	NA	NA	NA	NA	NA	NA	NA	NA	NA	NA	NA	NA	NA	NA	NA	NA	NA	NA	NA	NA	NA	NA	NA	NA	NA	NA	NA	NA	NA	NA	NA	NA	NA	NA	NA	NA	NA	NA	NA	NA	NA	NA	NA	NA	NA	NA	NA	NA	NA
hsa-miR-130a-000454	NA	-0.074124224	NA	NA	3510396694	229307	NA	0.780894366	0.755754967	0.973986301	228607563	-0.595025806	1931206186	0.810311594	108772	NA	3096397727	-0.866782353	0.20636	2822018182	NA	2816755396	4167859155	0.65728125	-1872813472	-0.864084848	-1294069149	0.022287671	1299890411	1402810127	-0.659069364	0.453433962	2273621849	0.696245033	0.699744	3349166667	-0.654254438	-0.951270115	-1308196078	NA	1786864583	-3156468599	-0.729585987	NA	-216898	0.519189781	-1892973262	NA	0.660711111
hsa-miR-130b-000456	NA	1105875776	NA	NA	3570396694	NA	NA	1586894366	2561754967	2356986301	287707563	0.699974194	NA	3148311594	227972	NA	NA	0.394217647	151036	NA	NA	NA	NA	333728125	-0.284813472	0.889915152	0.273930851	3655287671	1696890411	3583810127	0.262930636	2280433962	3268621849	2815245033	3127744	NA	0.539745562	0.944729885	0.101803922	NA	NA	-0.927468599	1533414013	NA	-0.73298	2364189781	0.087026738	NA	2000711111
hsa-miR-132-000457	NA	0.797875776	3730450704	NA	3368396694	0.85707	NA	0.917894366	0.128754967	0.526986301	215007563	0.387974194	NA	1430311594	-0.71028	0.671714286	2162397727	-0.431782353	0.19836	3973018182	3490467532	1385755396	3571859155	0.03728125	-0.372813472	-0.550084848	-1541069149	-0.292712329	0.326890411	3067810127	3443930636	0.511433962	3837621849	0.243245033	0.740744	2509166667	-1655254438	-0.840270115	-0.234196078	NA	3198864583	-2127468599	0.078414013	2444491803	-103298	0.411189781	-1472973262	NA	-0.400288889
hsa-miR-133a-002246	NA	3363875776	NA	197927551	NA	341607	NA	NA	2567754967	3089986301	0.24407563	2690974194	3196206186	3804311594	NA	NA	3317397727	3070217647	155636	-0.710981818	2531467532	1378755396	NA	358328125	-0.112813472	2652915152	2146930851	NA	3984890411	3718810127	4691930636	-0.015566038	2419621849	2608245033	3694744	3466166667	3617745562	3089729885	4505803922	NA	2730864583	2228531401	3682414013	NA	206802	1256189781	2470026738	NA	NA
hsa-miR-133b-002247	NA	NA	NA	NA	NA	NA	NA	NA	NA	NA	NA	NA	NA	NA	NA	NA	NA	NA	NA	NA	NA	NA	NA	NA	4369186528	NA	NA	NA	NA	NA	NA	NA	NA	NA	NA	NA	NA	NA	NA	NA	NA	NA	NA	NA	NA	NA	NA	NA	NA
mmu-miR-134-001186	NA	2597875776	1579450704	243227551	NA	NA	3434278689	3432894366	NA	0.978986301	NA	3397974194	NA	NA	276572	NA	NA	1030217647	270736	NA	NA	NA	2749859155	NA	1404186528	2349915152	1322930851	NA	NA	NA	3673930636	0.285433962	-0.246378151	3467245033	NA	2616166667	4197745562	3527729885	NA	NA	-1240135417	-0.257468599	1389414013	2782491803	0.31202	0.718189781	0.583026738	NA	2422711111
hsa-miR-135a-000460	NA	NA	NA	NA	NA	NA	NA	NA	NA	NA	NA	NA	NA	NA	NA	NA	NA	NA	NA	NA	NA	NA	NA	NA	NA	NA	NA	NA	NA	NA	NA	NA	NA	NA	NA	NA	NA	NA	NA	NA	NA	5155531401	NA	NA	547402	NA	NA	NA	NA
hsa-miR-135b-002261	NA	NA	NA	NA	NA	NA	NA	NA	NA	NA	NA	NA	NA	NA	NA	NA	NA	NA	NA	NA	NA	NA	NA	NA	NA	NA	NA	NA	NA	NA	NA	NA	NA	NA	NA	NA	NA	NA	NA	NA	NA	NA	NA	NA	NA	NA	NA	NA	NA
hsa-miR-136-000592	NA	NA	NA	NA	NA	NA	NA	NA	NA	NA	NA	NA	NA	NA	NA	NA	NA	NA	NA	NA	NA	NA	NA	NA	NA	NA	NA	NA	NA	NA	NA	NA	NA	NA	NA	NA	NA	NA	NA	NA	NA	NA	NA	NA	NA	NA	NA	NA	NA
mmu-miR-137-001129	NA	NA	NA	NA	NA	NA	NA	NA	NA	NA	NA	NA	NA	NA	NA	NA	NA	NA	NA	NA	NA	NA	NA	NA	NA	NA	NA	NA	NA	NA	NA	NA	NA	NA	NA	NA	NA	NA	NA	NA	NA	NA	NA	NA	NA	NA	NA	NA	NA
hsa-miR-138-002284	NA	NA	NA	NA	NA	NA	NA	NA	NA	NA	NA	4027974194	NA	NA	NA	NA	NA	NA	398636	NA	NA	NA	NA	NA	3326186528	3453915152	3312930851	NA	NA	NA	NA	NA	4018621849	4258245033	NA	NA	NA	3325729885	NA	NA	NA	3527531401	NA	NA	461702	4741189781	NA	NA	4608711111
hsa-miR-139-3p-002313	NA	1013875776	NA	165827551	NA	NA	NA	NA	NA	1763986301	186907563	0.569974194	NA	NA	161672	NA	NA	0.357217647	NA	2415018182	NA	NA	3841859155	191928125	0.576186528	0.626915152	0.553930851	1247287671	NA	NA	3444930636	-0.099566038	2288621849	0.186245033	1385744	NA	0.983745562	1094729885	1756803922	NA	3550864583	-1394468599	1098414013	NA	0.69102	1855189781	0.019026738	NA	NA
hsa-miR-139-5p-002289	-0.042828125	-3408124224	-1117549296	-224372449	-0.698603306	-148093	-0.378721311	-2402105634	-2955245033	-3026013699	-290492437	-2529025806	-1606793814	-2172688406	-356228	-1350285714	-0.781602273	-4404782353	-213764	-1773981818	0.019467532	-2739244604	-0.667140845	-265471875	-3867813472	-3991084848	-3673069149	-3229712329	-2892109589	0.729810127	-2385069364	-4195566038	-3136378151	-3776754967	-2278256	-0.314833333	-3178254438	-3231270115	-2993196078	0.590924528	-2198135417	-5133468599	-2940585987	-0.604508197	-366198	-4115810219	-3651973262	15789	-3543288889
hsa-miR-140-3p-002234	NA	3050875776	NA	272727551	NA	NA	3594278689	3564894366	3305754967	2578986301	325407563	3071974194	NA	3780311594	265472	NA	NA	1956217647	295036	NA	NA	NA	NA	294628125	2842186528	2071915152	1016930851	3116287671	2205890411	2769810127	3688930636	1326433962	3046621849	0.480245033	3443744	3031166667	0.891745562	0.774729885	2228803922	3241924528	3230864583	1399531401	2449414013	NA	182102	1110189781	1512026738	NA	2027711111
mmu-miR-140-001187	1943171875	-1947124224	2767450704	157527551	-1825603306	0.03707	2981278689	-1652105634	-1611245033	-1340013699	-115592437	-2175025806	-0.450793814	-0.393688406	-193728	0.338714286	1615397727	-2416782353	-0.72564	-0.351981818	1459467532	-1360244604	3527859155	-0.94571875	-3416813472	-2436084848	-2403069149	-1244712329	-2775109589	-3408189873	-2189069364	-1061566038	0.459621849	-1562754967	-0.265256	3229166667	-2842254438	-2596270115	-1463196078	2632924528	2024864583	-3558468599	-0.842585987	2396491803	-314898	-0.604810219	-3047973262	NA	-2986288889
hsa-miR-141-000463	NA	NA	NA	NA	NA	NA	NA	NA	NA	NA	NA	NA	NA	NA	NA	NA	NA	NA	NA	NA	NA	NA	NA	NA	4971186528	NA	NA	NA	NA	NA	NA	NA	NA	NA	NA	NA	NA	NA	NA	NA	NA	5200531401	NA	NA	532002	NA	NA	NA	NA
hsa-miR-142-3p-000464	0.824171875	-4329124224	0.481450704	-0.65872449	-5216603306	-325493	1616278689	-4437105634	-4704245033	-2635013699	-299292437	-4811025806	-3482793814	-3975688406	-416328	-1245285714	-1615602273	-3647782353	-424264	1404018182	0.151467532	-3566244604	1591859155	-272671875	-5885813472	-3745084848	-4952069149	-3699712329	-5147109589	-6730189873	-5665069364	-3410566038	-1276378151	-3213754967	-3503256	0.836166667	-3914254438	-4657270115	-4949196078	2174924528	-0.906135417	-5709468599	-3533585987	1634491803	-493698	-2569810219	-3983973262	NA	-5626288889
hsa-miR-142-5p-002248	NA	1228875776	NA	372927551	0.718396694	NA	NA	1966894366	0.869754967	2437986301	283807563	1504974194	2758206186	-1855688406	175872	1678714286	NA	1666217647	214436	2652018182	NA	1478755396	NA	183628125	0.051186528	2237915152	1683930851	1728287671	1525890411	-1186189873	-0.732069364	2204433962	3667621849	1543245033	1279744	NA	2004745562	1049729885	1413803922	NA	3522864583	-0.453468599	1668414013	NA	0.24502	2825189781	1365026738	NA	0.203711111
hsa-miR-143-002249	NA	2918875776	NA	NA	2282396694	350907	NA	2479894366	0.619754967	NA	271307563	3312974194	3093206186	NA	NA	NA	NA	3500217647	NA	NA	NA	1936755396	NA	320228125	1578186528	2680915152	1625930851	NA	2353890411	1795810127	-0.199069364	2977433962	4091621849	NA	NA	NA	3263745562	2971729885	1929803922	NA	NA	2142531401	4110414013	NA	172602	2764189781	2895026738	NA	0.902711111
hsa-miR-145-002278	NA	-1858124224	1749450704	307027551	-0.175603306	0.36807	3597278689	-1765105634	-1468245033	-0.608013699	-110092437	-1475025806	-0.962793814	-0.861688406	-156228	2659714286	1143397727	-2092782353	-183064	1879018182	NA	-1811244604	2201859155	0.69128125	-2070813472	-1928084848	-3208069149	-0.323712329	-1107109589	-1016189873	-2417069364	-0.723566038	-0.006378151	1208245033	1116744	NA	-1142254438	-1615270115	-1823196078	NA	0.846864583	-3299468599	-0.660585987	NA	-243698	-1237810219	-2085973262	NA	-2359288889
hsa-miR-146a-000468	-3057828125	-5894124224	-4888549296	-553072449	-2788603306	-297893	-3561721311	-5118105634	-4346245033	-5912013699	-418992437	-6565025806	-3401793814	-4811688406	-580028	-3904285714	-4049602273	-7003782353	-431564	-4064981818	-3063532468	-4377244604	-4666140845	-436071875	-7105813472	-7150084848	-7557069149	-5669712329	-4607109589	-3853189873	-6679069364	-7671566038	-6778378151	-6846754967	-4397256	-5303833333	-6920254438	-6026270115	-5258196078	-1755075472	-6161135417	-8362468599	-6625585987	-3399508197	-845698	-8027810219	-8059973262	-0.5521	-5711288889
hsa-miR-146b-3p-002361	NA	NA	NA	NA	NA	NA	NA	NA	NA	NA	NA	NA	NA	NA	NA	NA	NA	NA	NA	NA	NA	NA	NA	NA	NA	NA	4060930851	NA	NA	NA	NA	NA	NA	NA	NA	NA	NA	5077729885	NA	NA	NA	5516531401	NA	NA	NA	NA	4585026738	NA	NA
hsa-miR-146b-001097	-2775828125	-3029124224	-3232549296	-339572449	-1485603306	-214793	-2039721311	-2557105634	-3351245033	-3160013699	-366092437	-3210025806	-1476793814	-2921688406	-470328	-2789285714	-1295602273	-4565782353	-230864	-5707981818	-1880532468	-2427244604	-2702140845	-366971875	-4623813472	-3747084848	-5023069149	-3908712329	-3976109589	-1688189873	-3547069364	-4971566038	-4990378151	-5529754967	-3166256	-3058833333	-3971254438	-4118270115	-2283196078	-1914075472	-4205135417	-5796468599	-4039585987	-2766508197	-485498	-6039810219	-4355973262	-0.0481	-4733288889
hsa-miR-147b-002262	NA	NA	NA	NA	NA	NA	NA	NA	NA	NA	NA	NA	NA	NA	NA	NA	NA	NA	NA	NA	NA	NA	NA	NA	NA	NA	NA	NA	NA	NA	NA	NA	NA	NA	NA	NA	NA	NA	NA	NA	NA	NA	NA	NA	NA	NA	NA	NA	NA
hsa-miR-148a-000470	NA	1466875776	NA	NA	3643396694	294207	NA	1350894366	1865754967	3001986301	215307563	2697974194	2139206186	2903311594	175972	NA	NA	2460217647	207036	NA	NA	2868755396	NA	NA	1095186528	1494915152	0.060930851	4225287671	1155890411	2849810127	-0.010069364	2615433962	NA	2626245033	3242744	NA	2862745562	1886729885	0.746803922	NA	NA	0.266531401	3860414013	NA	0.98902	3413189781	1867026738	NA	0.938711111
hsa-miR-148b-000471	NA	3004875776	NA	NA	NA	NA	NA	3121894366	NA	NA	NA	3949974194	NA	3777311594	NA	NA	NA	3600217647	312536	NA	NA	NA	NA	NA	2777186528	4292915152	3010930851	NA	3814890411	NA	3293930636	NA	NA	4207245033	NA	NA	3023745562	2862729885	3307803922	NA	NA	1113531401	4633414013	NA	262102	NA	3220026738	NA	4714711111
hsa-miR-149-002255	NA	NA	NA	NA	NA	NA	NA	NA	NA	NA	NA	NA	NA	NA	NA	NA	NA	NA	NA	NA	NA	NA	NA	NA	NA	NA	NA	NA	NA	NA	NA	NA	NA	NA	NA	NA	NA	NA	NA	NA	NA	NA	NA	NA	NA	NA	NA	NA	NA
hsa-miR-150-000473	-6242828125	-6179124224	-6306549296	-550372449	-4541603306	-534793	-4886721311	-4688105634	-6423245033	-6256013699	-614092437	-5048025806	-3966793814	-6209688406	-808928	-6372285714	-4009602273	-7431782353	-623564	-4792981818	-5074532468	-5179244604	-4990140845	-610271875	-6856813472	-8046084848	-7968069149	-7703712329	-6843109589	-5377189873	-6302069364	-5964566038	-6779378151	-7872754967	-6443256	-6226833333	-7655254438	-6404270115	-5247196078	-4128075472	-4890135417	-7531468599	-6695585987	-5118508197	-598798	-6756810219	-7094973262	-40751	-7167288889
hsa-miR-152-000475	NA	1959875776	NA	NA	NA	NA	NA	1230894366	1336754967	1616986301	NA	1280974194	2802206186	2912311594	137372	3091714286	3585397727	1536217647	187236	1722018182	NA	1592755396	NA	258328125	0.070186528	0.759915152	0.048930851	1170287671	3246890411	2330810127	-0.430069364	1231433962	3741621849	1989245033	2368744	NA	0.899745562	0.950729885	1145803922	NA	2354864583	-0.847468599	1598414013	NA	0.12502	1201189781	0.191026738	NA	1388711111
mmu-miR-153-001191	NA	NA	NA	NA	NA	NA	NA	NA	NA	NA	NA	NA	NA	NA	NA	NA	NA	NA	NA	NA	NA	NA	NA	NA	NA	NA	NA	NA	NA	NA	NA	NA	NA	NA	NA	NA	NA	NA	NA	NA	NA	NA	NA	NA	NA	NA	NA	NA	NA
hsa-miR-154-000477	NA	NA	NA	NA	NA	NA	NA	NA	NA	NA	NA	NA	NA	NA	NA	NA	NA	NA	NA	NA	NA	NA	NA	NA	NA	NA	NA	NA	NA	NA	NA	NA	NA	NA	NA	NA	NA	NA	NA	NA	NA	NA	NA	NA	NA	NA	NA	NA	NA
hsa-miR-181a-000480	NA	1480875776	NA	NA	3330396694	299407	NA	2077894366	1248754967	2213986301	261707563	2462974194	2781206186	1892311594	0.47972	NA	NA	1441217647	157536	3207018182	NA	2458755396	NA	156728125	1255186528	1721915152	0.828930851	1705287671	1442890411	2094810127	0.127930636	2550433962	NA	2972245033	2736744	NA	1406745562	1789729885	2585803922	NA	NA	0.717531401	1296414013	NA	0.96402	3126189781	0.541026738	NA	1054711111
hsa-miR-181c-000482	NA	NA	NA	NA	NA	NA	NA	NA	NA	NA	NA	NA	NA	NA	NA	NA	NA	NA	NA	NA	NA	NA	NA	NA	NA	NA	NA	NA	NA	NA	NA	NA	NA	NA	NA	NA	NA	NA	NA	NA	NA	NA	NA	NA	535402	NA	NA	NA	NA
hsa-miR-182-002334	NA	4007875776	NA	272027551	NA	NA	NA	NA	NA	NA	NA	3063974194	NA	NA	NA	NA	NA	4910217647	NA	NA	NA	NA	NA	NA	4458186528	3539915152	4707930851	NA	NA	3533810127	NA	2877433962	NA	2611245033	NA	NA	3178745562	2822729885	NA	NA	NA	4643531401	4232414013	NA	NA	4294189781	3092026738	NA	4289711111
RNU48-001006	NA	3214875776	3326450704	201027551	0.436396694	289707	NA	0.505894366	2067754967	2598986301	NA	-0.035025806	NA	3922311594	226972	NA	NA	1661217647	NA	NA	-0.846532468	NA	1628859155	0.07928125	0.165186528	1598915152	0.449930851	1408287671	1777890411	1890810127	NA	3000433962	NA	-0.277754967	2084744	NA	2204745562	3183729885	2963803922	NA	3043864583	2505531401	NA	NA	471002	1910189781	3256026738	NA	0.717711111
hsa-miR-183-002269	NA	NA	NA	NA	NA	NA	NA	NA	NA	NA	NA	4691974194	NA	NA	NA	NA	NA	4700217647	NA	NA	NA	NA	NA	NA	NA	NA	NA	NA	NA	NA	NA	4953433962	NA	NA	NA	NA	4552745562	5175729885	NA	NA	NA	NA	NA	NA	NA	NA	5241026738	NA	4734711111
hsa-miR-184-000485	NA	NA	NA	NA	NA	NA	NA	NA	2490754967	NA	NA	NA	NA	NA	NA	NA	NA	NA	348236	NA	NA	3894755396	NA	357428125	3235186528	NA	NA	NA	NA	NA	NA	NA	NA	4401245033	NA	NA	NA	NA	NA	NA	NA	NA	NA	NA	NA	NA	5307026738	NA	3846711111
hsa-miR-185-002271	2762171875	0.231875776	NA	168827551	1866396694	234007	NA	-0.044105634	1045754967	0.277986301	264907563	-1164025806	2897206186	1646311594	199472	2969714286	1952397727	-0.741782353	-0.54964	NA	2604467532	2383755396	NA	128428125	-1138813472	-0.829084848	-1441069149	0.867287671	0.114890411	-1285189873	-0.329069364	-0.297566038	1809621849	-0.868754967	0.993744	NA	-1629254438	-1661270115	-0.298196078	2399924528	2501864583	-1826468599	0.110414013	3641491803	-125498	0.900189781	-1001973262	NA	0.077711111
hsa-miR-186-002285	-0.599828125	-2799124224	-0.627549296	-221172449	-1913603306	-0.89193	-0.611721311	-2534105634	-2233245033	-3441013699	-304792437	-3439025806	-0.655793814	-2281688406	-340228	-1824285714	-0.786602273	-4117782353	-280064	2359018182	-0.461532468	-1813244604	-0.416140845	-187971875	-4258813472	-4493084848	-4693069149	-3201712329	-3032109589	-2047189873	-2080069364	-4005566038	-2758378151	-4906754967	-1783256	-0.975833333	-4690254438	-4392270115	-2821196078	-0.226075472	-2476135417	-5556468599	-3148585987	-1047508197	-495898	-4509810219	-5241973262	27879	-3677288889
mmu-miR-187-001193	NA	NA	NA	NA	-1153603306	NA	NA	NA	NA	NA	NA	NA	NA	NA	NA	NA	NA	NA	NA	NA	3657467532	NA	NA	NA	4876186528	NA	NA	NA	NA	0.937810127	NA	NA	NA	NA	NA	NA	NA	NA	NA	NA	NA	NA	NA	NA	NA	NA	NA	NA	-2266288889
hsa-miR-188-3p-002106	NA	NA	NA	NA	NA	NA	NA	NA	NA	NA	NA	NA	NA	NA	NA	NA	NA	NA	NA	NA	NA	NA	NA	NA	NA	NA	NA	NA	NA	NA	NA	NA	NA	NA	NA	NA	NA	NA	NA	NA	NA	NA	NA	NA	NA	NA	NA	NA	NA
hsa-miR-190-000489	NA	NA	NA	NA	NA	NA	NA	NA	NA	NA	NA	NA	NA	NA	NA	NA	NA	NA	NA	NA	NA	NA	NA	NA	NA	NA	4873930851	NA	NA	4579810127	NA	NA	NA	NA	3495744	NA	NA	NA	3370803922	NA	NA	NA	4355414013	NA	NA	NA	NA	NA	NA
hsa-miR-191-002299	-5056828125	-6149124224	-6607549296	-697972449	-4685603306	-309393	-6388721311	-5271105634	-5245245033	-6427013699	-539692437	-6821025806	-3652793814	-4718688406	-531128	-5010285714	-4162602273	-7678782353	-529064	-3752981818	-4222532468	-5453244604	-6937140845	-477471875	-8089813472	-7487084848	-7671069149	-5992712329	-6062109589	-4788189873	-5303069364	-9028566038	-8372378151	-7887754967	-5223256	-7609833333	-7702254438	-7169270115	-5941196078	-6088075472	-8234135417	-8919468599	-7160585987	-5957508197	-910698	-9968810219	-8333973262	-40021	-6909288889
hsa-miR-192-000491	NA	0.573875776	NA	256727551	2993396694	195907	2592278689	0.931894366	0.875754967	0.149986301	NA	-0.398025806	NA	2224311594	115072	2277714286	NA	-0.430782353	0.25936	2509018182	1449467532	2523755396	NA	0.41328125	-0.232813472	-0.473084848	-1743069149	1411287671	0.287890411	0.510810127	1555930636	0.075433962	2558621849	-1163754967	0.042744	2692166667	-1615254438	-1506270115	-0.232196078	2559924528	3037864583	-0.598468599	0.728414013	NA	0.12902	1152189781	-0.839973262	NA	0.257711111
hsa-miR-193a-3p-002250	NA	NA	NA	NA	NA	NA	NA	NA	NA	NA	NA	NA	NA	NA	NA	NA	NA	NA	NA	NA	NA	NA	NA	NA	NA	NA	NA	NA	4556890411	4433810127	1955930636	NA	NA	NA	NA	NA	NA	NA	NA	NA	NA	5457531401	NA	NA	518402	NA	NA	NA	3757711111
hsa-miR-193a-5p-002281	NA	3992875776	NA	NA	1609396694	NA	NA	NA	1071754967	3231986301	214907563	NA	2360206186	2934311594	0.74772	NA	NA	3523217647	197736	NA	NA	3000755396	NA	262228125	2654186528	3237915152	1853930851	1521287671	1205890411	-0.417189873	1323930636	NA	NA	4145245033	3173744	NA	2079745562	2474729885	1876803922	NA	NA	3786531401	3546414013	NA	430202	NA	3275026738	NA	2215711111
hsa-miR-193b-002367	1956171875	1048875776	2832450704	368227551	2096396694	200207	NA	2286894366	0.374754967	0.788986301	247307563	1690974194	2220206186	1262311594	-0.21128	0.538714286	2270397727	1213217647	0.33236	2157018182	1815467532	1689755396	NA	-0.30171875	1745186528	1941915152	-0.940069149	0.498287671	1714890411	4114810127	2434930636	1620433962	2100621849	0.313245033	1184744	NA	0.787745562	1037729885	2365803922	NA	NA	0.558531401	1414414013	2240491803	0.87602	1788189781	0.495026738	NA	0.439711111
hsa-miR-194-000493	NA	1810875776	NA	NA	2933396694	NA	NA	2678894366	1855754967	2254986301	360107563	0.874974194	NA	3412311594	259072	3706714286	NA	1056217647	201336	2776018182	NA	3910755396	NA	160628125	1574186528	1381915152	-0.090069149	1780287671	2401890411	0.846810127	1718930636	4029433962	NA	1712245033	2860744	NA	0.334745562	0.272729885	0.973803922	NA	NA	1356531401	2561414013	NA	148602	2946189781	1497026738	NA	1259711111
hsa-miR-195-000494	2357171875	-1262124224	2559450704	-0.42072449	0.443396694	-0.02093	0.495278689	-1446105634	-1590245033	-1507013699	NA	-1844025806	0.488206186	-1406688406	-0.84428	0.227714286	0.884397727	-2376782353	-272964	2086018182	1198467532	0.735755396	3822859155	-0.32371875	-2264813472	-2552084848	-3847069149	-1011712329	-3131109589	-1825189873	-1394069364	-2322566038	0.099621849	-3112754967	-1088256	0.380166667	-3384254438	-3655270115	-3130196078	1263924528	0.208864583	-2536468599	-1981585987	1693491803	-231798	-1225810219	-2766973262	NA	-1885288889
hsa-miR-196b-002215	NA	NA	NA	NA	NA	NA	NA	NA	NA	NA	NA	NA	NA	NA	NA	NA	NA	NA	NA	NA	NA	NA	NA	NA	3212186528	NA	NA	NA	NA	NA	NA	3413433962	3324621849	2474245033	NA	NA	3635745562	2865729885	NA	NA	NA	3281531401	NA	NA	310902	2738189781	3742026738	NA	3525711111
hsa-miR-197-000497	NA	-0.867124224	1473450704	-0.03272449	-2017603306	104807	3239278689	-0.199105634	-0.738245033	-1289013699	0.57207563	-1499025806	0.120206186	0.256311594	-0.35628	-0.291285714	0.147397727	-2031782353	-0.37264	2235018182	0.709467532	-0.329244604	2152859155	-0.36071875	-1234813472	-2618084848	0.845930851	-0.745712329	-0.235109589	-1713189873	-0.446069364	-2395566038	-1484378151	2156245033	0.278744	2340166667	-0.299254438	-0.045270115	0.357803922	NA	2596864583	-2932468599	-1412585987	NA	-362098	3250189781	-2000973262	NA	-1482288889
hsa-miR-198-002273	NA	NA	NA	NA	NA	NA	NA	NA	NA	NA	NA	NA	NA	NA	NA	NA	NA	NA	NA	NA	NA	NA	NA	NA	NA	NA	NA	NA	NA	NA	NA	NA	NA	NA	NA	NA	NA	NA	NA	NA	NA	NA	NA	NA	NA	NA	NA	NA	NA
hsa-miR-199a-000498	NA	NA	NA	NA	NA	NA	NA	NA	NA	NA	NA	NA	NA	NA	NA	NA	NA	4384217647	NA	NA	NA	NA	NA	NA	4057186528	NA	NA	NA	NA	NA	NA	NA	NA	NA	NA	NA	NA	NA	NA	NA	NA	3372531401	NA	NA	385502	4441189781	5171026738	NA	NA
hsa-miR-199a-3p-002304	NA	-1947124224	2352450704	0.46127551	0.850396694	148607	2063278689	-0.834105634	-0.556245033	-0.862013699	0.81207563	-2203025806	1002206186	-1271688406	0.02572	3728714286	1081397727	-2652782353	-116764	1791018182	3626467532	0.069755396	2899859155	0.06628125	-3484813472	-1807084848	-1333069149	-1178712329	0.526890411	0.554810127	-0.291069364	-1929566038	-1022378151	-0.429754967	-0.375256	2814166667	-1876254438	-2143270115	-2315196078	NA	0.639864583	-3375468599	-1273585987	NA	-351498	-1234810219	-2940973262	NA	-0.937288889
hsa-miR-199b-000500	NA	NA	NA	NA	NA	NA	NA	NA	NA	NA	NA	NA	NA	NA	NA	NA	NA	NA	NA	NA	NA	NA	NA	NA	NA	NA	NA	NA	NA	NA	NA	NA	NA	NA	NA	NA	NA	NA	NA	NA	NA	NA	NA	NA	549402	NA	NA	NA	NA
hsa-miR-200a-000502	NA	NA	NA	NA	NA	NA	NA	NA	NA	NA	NA	NA	NA	NA	NA	NA	NA	4903217647	NA	NA	NA	NA	NA	NA	NA	NA	NA	NA	NA	NA	NA	NA	NA	NA	NA	NA	NA	NA	NA	NA	NA	5476531401	NA	NA	488902	NA	NA	NA	NA
hsa-miR-200b-002251	NA	NA	NA	NA	NA	NA	NA	NA	NA	NA	NA	NA	NA	NA	NA	NA	NA	NA	NA	NA	NA	NA	NA	NA	4790186528	NA	4645930851	NA	NA	NA	NA	3652433962	NA	NA	NA	NA	NA	NA	NA	NA	NA	3620531401	NA	NA	308502	NA	3318026738	NA	NA
hsa-miR-200c-002300	NA	3159875776	NA	190227551	3420396694	NA	NA	2891894366	NA	3550986301	NA	3297974194	NA	NA	369572	NA	NA	1186217647	276936	3756018182	NA	NA	3549859155	NA	0.492186528	2456915152	2045930851	2933287671	3539890411	0.805810127	3847930636	0.373433962	1297621849	1213245033	NA	3241166667	2385745562	1977729885	3700803922	NA	2918864583	0.061531401	1985414013	NA	-0.41698	0.696189781	0.597026738	NA	1594711111
hsa-miR-202-002363	NA	NA	NA	NA	2964396694	NA	NA	NA	NA	NA	222607563	4081974194	NA	NA	NA	NA	NA	NA	NA	NA	NA	4029755396	NA	NA	4221186528	NA	3761930851	NA	3852890411	1353810127	2132930636	NA	NA	NA	NA	NA	NA	NA	NA	NA	NA	4996531401	NA	NA	NA	NA	NA	NA	0.501711111
hsa-miR-203-000507	3640171875	NA	NA	NA	NA	NA	NA	2048894366	1793754967	3023986301	0.19607563	3471974194	NA	2286311594	275872	3124714286	NA	3129217647	238436	2066018182	3489467532	0.949755396	NA	NA	NA	3516915152	2189930851	2431287671	4491890411	3611810127	3119930636	NA	NA	3896245033	NA	NA	NA	2344729885	3130803922	NA	NA	3984531401	NA	NA	319502	NA	3598026738	NA	-1241288889
hsa-miR-204-000508	3734171875	2616875776	NA	NA	NA	217107	NA	2568894366	0.620754967	3796986301	234007563	3632974194	NA	1199311594	0.73672	2858714286	NA	1706217647	265636	3591018182	NA	2247755396	NA	202828125	4125186528	3019915152	1303930851	3049287671	1731890411	NA	NA	3398433962	NA	3931245033	NA	NA	2602745562	2090729885	2278803922	NA	NA	2483531401	3244414013	NA	368502	NA	2423026738	NA	3904711111
hsa-miR-205-000509	NA	3657875776	NA	NA	NA	NA	NA	NA	NA	3642986301	NA	NA	1682206186	2898311594	NA	NA	NA	4953217647	NA	NA	NA	NA	NA	NA	NA	NA	3634930851	4224287671	NA	4323810127	4682930636	NA	NA	NA	NA	NA	NA	NA	NA	NA	NA	NA	NA	NA	NA	NA	NA	NA	2884711111
hsa-miR-208b-002290	NA	NA	NA	NA	NA	NA	NA	NA	NA	NA	NA	NA	NA	NA	NA	NA	NA	NA	NA	NA	NA	NA	NA	NA	NA	NA	NA	NA	NA	NA	NA	NA	NA	NA	NA	NA	NA	NA	NA	NA	NA	NA	NA	NA	NA	NA	NA	NA	NA
hsa-miR-210-000512	NA	2319875776	NA	367827551	NA	NA	NA	NA	NA	3472986301	NA	1716974194	NA	NA	NA	NA	NA	0.302217647	373936	NA	NA	NA	NA	NA	1339186528	2079915152	-0.841069149	2895287671	4122890411	3103810127	4622930636	-0.243566038	1027621849	1452245033	NA	3257166667	-0.497254438	-0.531270115	3371803922	NA	NA	-0.510468599	1303414013	NA	-0.29398	1596189781	-0.740973262	NA	3213711111
hsa-miR-214-002306	NA	3274875776	NA	NA	NA	NA	NA	NA	2597754967	3138986301	215707563	NA	NA	3544311594	139272	NA	NA	1737217647	380236	NA	NA	2727755396	NA	269028125	3689186528	NA	3200930851	3573287671	NA	NA	2889930636	NA	NA	2339245033	3759744	NA	3353745562	2824729885	NA	NA	NA	3411531401	3129414013	NA	223502	NA	3292026738	NA	0.810711111
hsa-miR-215-000518	NA	NA	NA	NA	NA	NA	NA	NA	NA	NA	NA	NA	NA	NA	NA	NA	NA	NA	366936	NA	NA	2590755396	NA	NA	NA	NA	3851930851	NA	NA	NA	4747930636	NA	NA	NA	NA	NA	4370745562	NA	NA	NA	NA	4271531401	NA	NA	NA	NA	NA	NA	NA
hsa-miR-216a-002220	NA	NA	NA	NA	NA	NA	NA	NA	NA	NA	NA	NA	NA	NA	NA	NA	NA	NA	NA	NA	NA	NA	NA	NA	NA	NA	NA	NA	NA	NA	NA	NA	NA	NA	NA	NA	NA	NA	NA	NA	NA	NA	NA	NA	NA	NA	NA	NA	NA
hsa-miR-216b-002326	NA	NA	NA	NA	NA	NA	NA	NA	NA	NA	NA	NA	NA	NA	NA	NA	NA	NA	NA	NA	NA	NA	NA	NA	NA	NA	NA	NA	NA	NA	NA	NA	NA	NA	NA	NA	NA	NA	NA	NA	NA	NA	NA	NA	NA	NA	NA	NA	NA
hsa-miR-217-002337	NA	NA	NA	NA	NA	NA	NA	NA	NA	NA	NA	NA	NA	NA	NA	NA	NA	NA	NA	NA	NA	NA	NA	NA	NA	NA	NA	NA	NA	NA	NA	NA	NA	NA	NA	NA	NA	NA	NA	NA	NA	NA	NA	NA	NA	NA	NA	NA	NA
hsa-miR-218-000521	NA	3580875776	NA	NA	1809396694	NA	NA	NA	3157754967	1753986301	197907563	3866974194	NA	NA	0.88372	NA	NA	2027217647	255536	NA	NA	2182755396	NA	325928125	2451186528	NA	3354930851	NA	3303890411	NA	1457930636	NA	NA	3583245033	3572744	NA	3572745562	3329729885	3519803922	NA	NA	3936531401	NA	NA	445402	NA	NA	NA	-0.031288889
hsa-miR-219-000522	NA	NA	NA	NA	NA	NA	NA	NA	NA	NA	NA	NA	NA	NA	NA	NA	NA	NA	NA	NA	NA	NA	NA	NA	NA	NA	NA	NA	NA	NA	NA	NA	NA	NA	NA	NA	NA	NA	NA	NA	NA	NA	NA	NA	NA	NA	NA	NA	NA
hsa-miR-221-000524	NA	-2627124224	3814450704	307327551	0.405396694	266007	NA	-1540105634	-1278245033	-0.512013699	146807563	-2555025806	0.668206186	-0.923688406	-113028	NA	2239397727	-2562782353	-168364	3178018182	NA	-0.685244604	3730859155	-0.55171875	-3267813472	-2376084848	-2462069149	-1451712329	0.089890411	0.024810127	-1358069364	-0.750566038	0.526621849	0.021245033	-1227256	NA	-2336254438	-2350270115	-2940196078	NA	1587864583	-4388468599	-1460585987	NA	-324598	-0.820810219	-2879973262	NA	-1302288889
hsa-miR-222-002276	-2315828125	-5449124224	-2968549296	-373072449	-5275603306	-392093	-2630721311	-4665105634	-5418245033	-5547013699	-474092437	-5700025806	-3274793814	-4768688406	-621728	-4636285714	-3659602273	-6483782353	-479564	-4537981818	-3338532468	-5293244604	-2582140845	-561371875	-7069813472	-6590084848	-6597069149	-5059712329	-5946109589	-5926189873	-6398069364	-5973566038	-4617378151	-6697754967	-4885256	-2948833333	-6307254438	-6056270115	-4603196078	-2161075472	-3694135417	-7285468599	-5584585987	-3111508197	-670498	-5653810219	-6690973262	0.6719	-6569288889
hsa-miR-223-002295	-3283828125	-1031212422	-6889549296	-653872449	-9589603306	-756793	-4522721311	-9332105634	-1033124503	-9354013699	-970692437	-9978025806	-8124793814	-8547688406	-911728	-7844285714	-7829602273	-1056778235	-868164	-7150981818	-5118532468	-9707244604	-6675140845	-709871875	-1164781347	-1172808485	-5360069149	-9307712329	-1068810959	-1001418987	-9725069364	-8637566038	-7118378151	-1034875497	-9025256	-5166833333	-1050525444	-1043127011	-9864196078	-6788075472	-8181135417	NA	-9457585987	-6749508197	-1113898	-1054281022	-1158597326	-30041	-1194828889
hsa-miR-224-002099	NA	2073875776	NA	NA	NA	NA	NA	1541894366	1328754967	NA	345307563	3925974194	2829206186	2685311594	164072	NA	NA	4100217647	NA	3924018182	NA	2190755396	NA	360928125	2518186528	0.931915152	2732930851	2282287671	4104890411	NA	3376930636	4881433962	NA	3811245033	NA	NA	1982745562	2784729885	1685803922	NA	NA	1660531401	3559414013	NA	152202	4457189781	2820026738	NA	4197711111
hsa-miR-296-3p-002101	NA	NA	NA	NA	NA	NA	NA	NA	NA	NA	NA	NA	NA	NA	NA	NA	NA	NA	NA	NA	NA	NA	NA	NA	NA	NA	NA	NA	NA	NA	NA	NA	NA	NA	NA	NA	NA	NA	NA	NA	NA	NA	NA	NA	NA	NA	NA	NA	NA
hsa-miR-296-000527	NA	NA	NA	NA	NA	NA	NA	NA	NA	NA	NA	NA	NA	NA	NA	NA	NA	4483217647	286936	NA	NA	NA	NA	NA	4565186528	3810915152	4128930851	NA	NA	4537810127	NA	NA	NA	NA	NA	NA	3687745562	4414729885	3729803922	NA	NA	2553531401	NA	NA	314002	NA	3699026738	NA	NA
hsa-miR-299-3p-001015	NA	NA	NA	NA	NA	NA	NA	NA	NA	NA	NA	NA	NA	NA	NA	NA	NA	NA	NA	NA	NA	1502755396	NA	NA	NA	NA	NA	NA	NA	NA	NA	NA	NA	NA	NA	NA	NA	NA	NA	NA	NA	NA	NA	NA	NA	NA	NA	NA	NA
hsa-miR-299-5p-000600	NA	NA	NA	NA	NA	NA	NA	NA	NA	NA	NA	NA	NA	NA	NA	NA	NA	NA	NA	NA	NA	-108952446	NA	NA	NA	NA	NA	NA	NA	NA	-1033706936	-5346566038	-1368378151	NA	NA	-2485833333	NA	NA	NA	NA	NA	NA	-1101358599	NA	-1007798	NA	NA	NA	NA
hsa-miR-301-000528	NA	-0.044124224	NA	228727551	1301396694	351207	3598278689	1230894366	0.670754967	0.890986301	172007563	-0.406025806	2631206186	1580311594	176872	3534714286	NA	-0.260782353	0.37536	2919018182	NA	1370755396	NA	249828125	-1625813472	0.858915152	-0.486069149	0.736287671	0.641890411	0.503810127	0.805930636	0.169433962	2250621849	1442245033	1119744	NA	-0.728254438	-0.425270115	0.116803922	NA	2512864583	-2197468599	0.170414013	NA	-174498	2035189781	-1168973262	NA	0.595711111
hsa-miR-301b-002392	NA	3910875776	NA	NA	NA	NA	NA	NA	NA	NA	NA	NA	NA	NA	NA	NA	NA	4472217647	NA	NA	NA	NA	NA	NA	1891186528	NA	4855930851	NA	NA	NA	NA	NA	NA	3663245033	NA	NA	4104745562	3998729885	4408803922	NA	NA	1746531401	NA	NA	274802	3890189781	3276026738	NA	NA
hsa-miR-302a-000529	NA	NA	NA	NA	NA	NA	NA	NA	NA	NA	NA	NA	NA	NA	NA	NA	NA	NA	NA	NA	NA	NA	NA	NA	NA	NA	NA	NA	NA	NA	NA	NA	NA	NA	NA	NA	NA	NA	NA	NA	NA	NA	NA	NA	NA	NA	NA	NA	NA
ath-miR159a-000338	NA	NA	NA	NA	NA	NA	NA	NA	NA	NA	NA	NA	NA	NA	NA	NA	NA	NA	NA	3248018182	NA	NA	NA	NA	NA	NA	NA	NA	NA	NA	NA	NA	NA	NA	NA	NA	NA	NA	NA	NA	NA	NA	NA	NA	NA	NA	NA	NA	NA
hsa-miR-302b-000531	NA	NA	NA	NA	NA	NA	NA	NA	NA	NA	268607563	NA	NA	NA	NA	NA	NA	NA	NA	NA	NA	NA	NA	NA	NA	NA	NA	NA	NA	NA	NA	NA	NA	NA	NA	NA	NA	NA	NA	NA	NA	NA	NA	NA	NA	NA	NA	NA	NA
hsa-miR-302c-000533	NA	NA	NA	NA	NA	NA	NA	NA	NA	NA	NA	NA	NA	NA	NA	NA	NA	NA	NA	NA	NA	NA	NA	NA	NA	NA	NA	NA	NA	NA	NA	NA	NA	NA	NA	NA	NA	NA	NA	NA	NA	NA	NA	NA	NA	NA	NA	NA	NA
hsa-miR-320-002277	-1789828125	-4100124224	-2620549296	-361372449	-2842603306	-247193	-2817721311	-2988105634	-2961245033	-4980013699	-272092437	-4582025806	-2002793814	-3313688406	-394628	-4095285714	-2228602273	-5996782353	-406964	-2427981818	-2503532468	-2658244604	-3010140845	-421971875	-4922813472	-5208084848	-6106069149	-4054712329	-3170109589	-3788189873	-3300069364	-5694566038	-3935378151	-5830754967	-3788256	-3822833333	-6121254438	-5272270115	-3955196078	-3548075472	-4359135417	-6072468599	-5125585987	-3620508197	-617398	-6509810219	-6268973262	-0.1441	-3729288889
hsa-miR-323-3p-002227	NA	2110875776	NA	NA	NA	NA	NA	NA	NA	3084986301	NA	NA	NA	3875311594	285972	NA	NA	3298217647	378836	NA	NA	2737755396	NA	NA	2300186528	3887915152	2588930851	3448287671	NA	NA	3401930636	4671433962	NA	NA	NA	NA	NA	4019729885	NA	NA	NA	2257531401	3537414013	NA	283502	4687189781	2311026738	NA	4707711111
hsa-miR-324-3p-002161	NA	1900875776	NA	185627551	0.944396694	297807	NA	1674894366	1199754967	0.782986301	295507563	0.575974194	3082206186	1926311594	147472	3139714286	NA	-0.107782353	0.88036	2866018182	NA	3006755396	NA	305428125	-0.089813472	0.356915152	-1800069149	1152287671	0.489890411	-0.888189873	0.440930636	0.665433962	2964621849	-0.802754967	2104744	NA	-1036254438	-0.680270115	0.741803922	NA	1767864583	-1059468599	1304414013	3004491803	0.30602	-0.216810219	-0.554973262	NA	0.591711111
hsa-miR-324-5p-000539	NA	1189875776	NA	NA	1632396694	351707	NA	1074894366	1619754967	1585986301	240707563	-0.154025806	NA	1408311594	105472	NA	2546397727	-0.184782353	118636	NA	NA	2912755396	3663859155	181828125	-1018813472	-0.410084848	0.457930851	1081287671	0.650890411	0.063810127	1270930636	3111433962	4162621849	2154245033	1591744	NA	0.249745562	0.632729885	0.125803922	NA	NA	-1417468599	1224414013	NA	-0.25498	2531189781	-0.374973262	NA	0.820711111
hsa-miR-326-000542	NA	NA	NA	NA	NA	NA	NA	NA	NA	NA	NA	NA	NA	NA	NA	NA	NA	NA	NA	NA	NA	NA	NA	NA	5023186528	3616915152	NA	NA	NA	NA	NA	NA	NA	NA	NA	NA	NA	4586729885	NA	NA	NA	4106531401	NA	NA	512002	NA	NA	NA	NA
hsa-miR-328-000543	NA	-1735124224	NA	302927551	0.162396694	153607	3630278689	-0.319105634	-0.588245033	-0.019013699	-140792437	-0.557025806	0.511206186	-0.768688406	-0.11328	3068714286	1148397727	-1551782353	-0.90264	2983018182	NA	-1225244604	NA	0.87628125	-1346813472	-1555084848	-0.955069149	-0.358712329	0.407890411	-1305189873	-0.125069364	-0.001566038	1842621849	3398245033	-0.160256	NA	-1205254438	-1075270115	-1901196078	NA	2396864583	-3172468599	-0.815585987	NA	-201698	1797189781	-2273973262	NA	1575711111
hsa-miR-329-001101	NA	NA	NA	NA	NA	NA	NA	NA	NA	NA	NA	NA	NA	NA	NA	NA	NA	NA	NA	NA	NA	NA	NA	NA	NA	NA	NA	NA	NA	NA	NA	NA	NA	NA	NA	NA	NA	NA	NA	NA	NA	NA	NA	NA	NA	NA	NA	NA	NA
hsa-miR-330-000544	NA	NA	NA	NA	NA	NA	NA	NA	NA	NA	NA	NA	NA	NA	NA	NA	NA	NA	NA	NA	NA	NA	NA	NA	NA	NA	NA	NA	NA	NA	NA	NA	NA	NA	NA	NA	NA	NA	NA	NA	NA	4275531401	NA	NA	449302	NA	4977026738	NA	NA
hsa-miR-330-5p-002230	NA	NA	NA	NA	NA	NA	NA	NA	NA	NA	NA	NA	NA	NA	NA	NA	NA	NA	NA	NA	NA	NA	NA	NA	NA	NA	NA	NA	NA	NA	NA	NA	NA	NA	NA	NA	NA	NA	NA	NA	NA	NA	NA	NA	NA	NA	NA	NA	NA
hsa-miR-331-000545	0.737171875	-2466124224	0.433450704	-163672449	-0.207603306	0.01807	-0.078721311	-1486105634	-1704245033	-2204013699	-0.19492437	-2369025806	0.278206186	-2114688406	-172328	-0.676285714	0.565397727	-3216782353	-172364	0.425018182	0.457467532	-0.483244604	-0.528140845	-158771875	-3551813472	-3062084848	-2625069149	-2387712329	-0.894109589	-0.926189873	-0.433069364	-4082566038	-3017378151	-2127754967	-0.730256	-0.228833333	-3335254438	-2886270115	-2287196078	3258924528	-0.521135417	-4136468599	-2605585987	1473491803	-470098	-2229810219	-4111973262	NA	-2140288889
hsa-miR-331-5p-002233	NA	NA	NA	NA	3885396694	NA	NA	NA	NA	NA	NA	NA	NA	NA	NA	NA	NA	NA	NA	NA	NA	NA	NA	NA	NA	NA	NA	NA	NA	1095810127	NA	NA	NA	NA	NA	NA	NA	NA	NA	NA	NA	NA	NA	NA	NA	NA	NA	NA	NA
hsa-miR-335-000546	3703171875	1458875776	NA	NA	3203396694	300207	NA	1637894366	2199754967	1296986301	NA	1876974194	NA	1886311594	173872	NA	NA	1721217647	205436	2974018182	NA	2425755396	NA	NA	0.331186528	1848915152	2158930851	2404287671	3323890411	3652810127	0.439930636	1362433962	2989621849	3007245033	3414744	NA	2278745562	1373729885	1109803922	NA	NA	-0.222468599	2191414013	NA	0.19002	4150189781	1145026738	NA	1883711111
hsa-miR-337-5p-002156	NA	NA	NA	NA	NA	NA	NA	NA	NA	NA	NA	NA	NA	NA	NA	NA	NA	NA	NA	NA	NA	4160755396	NA	NA	2338186528	NA	3315930851	NA	NA	NA	4077930636	NA	NA	NA	NA	NA	NA	NA	NA	NA	NA	3889531401	NA	NA	455902	NA	4980026738	NA	4475711111
hsa-miR-338-3p-002252	NA	NA	NA	NA	NA	NA	NA	NA	NA	NA	NA	NA	NA	NA	NA	NA	NA	NA	NA	NA	NA	NA	NA	NA	4347186528	NA	3439930851	NA	NA	1971810127	3961930636	NA	NA	3797245033	NA	NA	4474745562	NA	NA	NA	NA	4052531401	NA	NA	369002	NA	NA	NA	4024711111
hsa-miR-339-3p-002184	3217171875	0.643875776	0.504450704	0.90527551	3387396694	NA	1812278689	1583894366	2805754967	0.140986301	297007563	0.466974194	NA	1380311594	0.86272	2005714286	1835397727	-0.838782353	153836	2808018182	2223467532	1890755396	1414859155	248928125	-0.832813472	-0.761084848	-0.933069149	1612287671	2189890411	3547810127	3106930636	-1089566038	-0.562378151	-1272754967	2504744	1007166667	-0.796254438	-0.529270115	1130803922	1203924528	-1309135417	-2303468599	0.321414013	1178491803	-177498	-2912810219	-1037973262	27259	0.801711111
hsa-miR-339-5p-002257	NA	2354875776	NA	NA	NA	NA	NA	3829894366	3927754967	2483986301	NA	1999974194	NA	NA	251972	NA	NA	0.932217647	343536	NA	NA	NA	NA	NA	0.243186528	1396915152	0.246930851	2568287671	3848890411	4348810127	4695930636	2521433962	NA	4037245033	NA	NA	1242745562	0.863729885	1928803922	NA	NA	-1175468599	2553414013	NA	0.02702	3052189781	0.458026738	NA	NA
hsa-miR-340-002258	NA	1793875776	NA	273427551	3332396694	NA	NA	2495894366	2013754967	3450986301	157907563	1530974194	NA	1836311594	235272	NA	3532397727	2810217647	NA	NA	NA	2027755396	NA	NA	0.587186528	2649915152	2720930851	2988287671	1355890411	1977810127	0.068930636	2068433962	3458621849	2843245033	2755744	NA	2320745562	1132729885	0.701803922	NA	NA	0.685531401	2210414013	NA	0.35002	2735189781	0.463026738	NA	1808711111
hsa-miR-155-002623	-0.279828125	-0.505124224	-0.862549296	-0.54872449	0.416396694	-0.09693	0.233278689	0.771894366	-0.607245033	-0.584013699	-0.66992437	0.539974194	1466206186	0.236311594	-165728	0.132714286	0.945397727	-1580782353	0.16736	-9341981818	0.744467532	-0.245244604	-0.249140845	0.16828125	-1493813472	-1575084848	-1296069149	-0.183712329	0.895890411	-0.218189873	-0.016069364	-1327566038	-1865378151	-2081754967	-0.649256	-0.905833333	-0.756254438	-1192270115	0.378803922	0.392924528	-1498135417	-2621468599	-0.795585987	-1447508197	-185098	-3248810219	-1003973262	0.0119	-1385288889
hsa-let-7b-002619	-2161828125	-3301124224	-0.584549296	-241372449	-1570603306	-161993	0.094278689	-1569105634	-3217245033	-3441013699	-288592437	-2887025806	-0.597793814	-2416688406	-302128	-1456285714	-1343602273	-6054782353	-377164	-8787981818	-0.638532468	-3590244604	0.430859155	-304171875	-2973813472	-3166084848	-5080069149	-3971712329	-2307109589	-3175189873	-3542069364	-4700566038	-2548378151	-4498754967	-2523256	-2163833333	-3864254438	-4083270115	-2165196078	-0.898075472	-1730135417	-4477468599	-3753585987	-1212508197	-397798	-2794810219	-4749973262	17599	-3502288889
hsa-miR-342-3p-002260	-2027828125	-3077124224	-2422549296	-203772449	-1153603306	-179993	-0.461721311	-1797105634	-2726245033	-2883013699	-105892437	-2311025806	-1184793814	-3109688406	-494028	-3467285714	-1252602273	-4171782353	-253364	-1553981818	-2121532468	-2121244604	-1074140845	-261771875	-3716813472	-4576084848	-4335069149	-3981712329	-2763109589	-0.890189873	-1639069364	-3914566038	-2935378151	-3881754967	-2674256	-1246833333	-3901254438	-3223270115	-1385196078	-0.354075472	-1443135417	-4782468599	-3892585987	-1371508197	-486698	-3269810219	-3821973262	-0.7411	-3126288889
hsa-miR-342-5p-002147	NA	NA	NA	NA	NA	NA	NA	NA	NA	NA	NA	NA	NA	NA	NA	NA	NA	NA	NA	NA	NA	NA	NA	NA	NA	NA	NA	NA	NA	NA	NA	2588433962	NA	NA	NA	NA	NA	NA	NA	NA	NA	NA	NA	NA	0.47702	NA	NA	NA	NA
hsa-miR-345-002186	2882171875	0.776875776	3026450704	255427551	-0.810603306	127107	NA	-0.005105634	-0.715245033	-0.108013699	0.05407563	0.341974194	1375206186	1198311594	-0.69928	0.227714286	2124397727	-0.461782353	0.25036	1768018182	2608467532	-0.476244604	2146859155	0.89428125	-0.959813472	-0.724084848	-0.309069149	0.421287671	-0.785109589	-1582189873	-0.038069364	0.906433962	0.979621849	-0.432754967	1592744	2336166667	-0.626254438	-0.324270115	0.047803922	NA	2402864583	-1761468599	0.491414013	2924491803	-0.81198	-0.383810219	-1121973262	NA	-1501288889
hsa-miR-361-000554	NA	1977875776	NA	NA	NA	NA	NA	3111894366	1834754967	3630986301	NA	3149974194	NA	3116311594	130272	NA	NA	2645217647	324236	NA	NA	4089755396	NA	341628125	1816186528	2440915152	4622930851	2946287671	1054890411	4164810127	1254930636	3623433962	4179621849	2417245033	3478744	NA	3975745562	2217729885	2633803922	NA	3381864583	0.340531401	3991414013	NA	166302	3656189781	2308026738	NA	3333711111
hsa-miR-362-3p-002117	NA	NA	NA	NA	NA	NA	NA	NA	NA	NA	NA	NA	NA	NA	NA	NA	NA	NA	NA	NA	NA	NA	NA	NA	5250186528	NA	4722930851	NA	NA	NA	2504930636	NA	NA	NA	NA	NA	NA	NA	3799803922	NA	NA	5307531401	NA	NA	413602	NA	NA	NA	NA
hsa-miR-362-001273	NA	NA	NA	NA	NA	NA	NA	3024894366	3114754967	3120986301	347807563	3800974194	NA	3962311594	326472	3654714286	NA	3738217647	NA	NA	NA	4088755396	NA	NA	3971186528	2946915152	2771930851	3355287671	2610890411	NA	2458930636	3105433962	3897621849	3339245033	NA	NA	2972745562	2887729885	4682803922	NA	NA	2318531401	3823414013	NA	186002	4756189781	2667026738	NA	2733711111
hsa-miR-363-001271	NA	3035875776	NA	NA	NA	NA	NA	NA	3203754967	3863986301	NA	NA	2829206186	3521311594	NA	NA	NA	3101217647	258636	NA	NA	NA	NA	326828125	2238186528	2948915152	1886930851	3730287671	3122890411	2137810127	3355930636	NA	NA	3073245033	3483744	NA	2172745562	2506729885	1887803922	NA	NA	2348531401	3058414013	NA	441702	NA	3419026738	NA	NA
hsa-miR-365-001020	NA	3433875776	NA	NA	NA	264507	NA	3373894366	1187754967	NA	NA	4313974194	NA	3510311594	237772	NA	NA	4661217647	244436	NA	NA	4006755396	NA	329128125	3875186528	2478915152	3429930851	2961287671	NA	3717810127	3461930636	NA	NA	NA	3236744	NA	3277745562	4370729885	3672803922	NA	NA	3988531401	4631414013	NA	437002	NA	3638026738	NA	3142711111
hsa-miR-367-000555	NA	NA	NA	NA	NA	NA	NA	NA	NA	NA	NA	NA	NA	NA	NA	NA	NA	NA	NA	NA	NA	NA	NA	NA	NA	NA	NA	NA	NA	NA	NA	NA	NA	NA	NA	NA	NA	NA	NA	NA	NA	NA	NA	NA	0.53902	NA	NA	NA	NA
hsa-miR-369-3p-000557	NA	NA	NA	NA	NA	NA	NA	3551894366	NA	NA	NA	NA	NA	NA	NA	NA	NA	NA	NA	NA	NA	NA	NA	NA	5085186528	NA	NA	NA	NA	NA	NA	NA	NA	NA	NA	NA	NA	NA	NA	NA	NA	5837531401	NA	NA	NA	NA	NA	NA	NA
hsa-miR-369-5p-001021	NA	NA	NA	NA	NA	NA	NA	NA	NA	NA	NA	NA	NA	NA	NA	NA	NA	NA	NA	NA	NA	NA	NA	NA	NA	NA	NA	NA	NA	NA	NA	NA	NA	NA	NA	NA	NA	NA	NA	NA	NA	NA	NA	NA	NA	NA	NA	NA	NA
hsa-miR-370-002275	NA	1594875776	NA	NA	NA	NA	NA	3439894366	NA	2580986301	NA	2938974194	NA	3744311594	248872	NA	NA	1415217647	NA	NA	NA	NA	NA	NA	0.631186528	3452915152	0.168930851	3616287671	NA	NA	3310930636	1846433962	1569621849	NA	NA	NA	4752745562	3324729885	NA	NA	3484864583	0.998531401	1834414013	NA	153002	1921189781	0.873026738	NA	4737711111
hsa-miR-371-3p-002124	NA	NA	NA	NA	NA	NA	NA	NA	NA	NA	NA	NA	NA	NA	NA	NA	NA	NA	NA	NA	NA	NA	NA	NA	NA	NA	NA	NA	NA	NA	NA	NA	NA	NA	NA	NA	NA	NA	NA	NA	NA	NA	NA	NA	NA	NA	NA	NA	NA
hsa-miR-372-000560	NA	NA	NA	NA	NA	NA	NA	NA	NA	NA	282907563	NA	NA	NA	NA	NA	NA	NA	NA	NA	NA	NA	NA	NA	NA	NA	NA	NA	NA	NA	NA	NA	NA	4280245033	NA	NA	NA	NA	NA	NA	NA	NA	NA	NA	NA	NA	NA	NA	NA
hsa-miR-373-000561	NA	NA	NA	NA	NA	NA	NA	NA	NA	NA	NA	NA	NA	NA	NA	NA	NA	NA	NA	NA	NA	NA	NA	NA	NA	NA	NA	NA	NA	NA	NA	NA	NA	NA	NA	NA	NA	NA	NA	NA	NA	NA	NA	NA	NA	NA	NA	NA	NA
hsa-miR-374-000563	-0.559828125	-2491124224	2106450704	-252972449	-1288603306	-0.59693	0.268278689	-2044105634	-1889245033	-1979013699	-0.26392437	-2769025806	-0.489793814	-0.771688406	-0.55228	0.025714286	-0.315602273	-2894782353	-234764	-0.093981818	0.224467532	-0.497244604	1796859155	-120871875	-4260813472	-2377084848	-2894069149	-2368712329	-2036109589	-2023189873	-1805069364	-4406566038	-2798378151	-3102754967	-1250256	0.786166667	-3271254438	-3472270115	-2892196078	2659924528	-0.258135417	-4468468599	-3153585987	2265491803	-495498	-1836810219	-3329973262	NA	-3030288889
mmu-miR-374-5p-001319	-0.237828125	-2786124224	2002450704	-228072449	-1553603306	-0.99093	-0.133721311	-2707105634	-1648245033	-2062013699	-0.51492437	-2826025806	-1438793814	-2120688406	-174928	0.744714286	-0.942602273	-3298782353	-226064	-0.316981818	0.344467532	-0.855244604	0.563859155	-112071875	-4382813472	-3569084848	-2954069149	-2921712329	-2616109589	-1413189873	-1349069364	-4553566038	-3116378151	-2919754967	-1305256	0.770166667	-3317254438	-3397270115	-2884196078	NA	-0.450135417	-4539468599	-3077585987	1995491803	-487898	-2665810219	-4022973262	NA	-3045288889
hsa-miR-375-000564	NA	2499875776	NA	NA	NA	329107	NA	3506894366	3216754967	0.942986301	NA	NA	NA	4014311594	302072	NA	NA	4854217647	NA	3470018182	NA	1180755396	NA	282928125	3626186528	4059915152	NA	NA	NA	NA	4644930636	NA	NA	NA	NA	NA	4445745562	1417729885	4466803922	NA	NA	4982531401	3422414013	NA	NA	NA	3578026738	NA	3029711111
hsa-miR-376a-000565	NA	2016875776	NA	333627551	NA	NA	NA	0.798894366	3169754967	1728986301	288607563	2118974194	NA	1907311594	224072	NA	2813397727	1654217647	164136	NA	NA	2577755396	NA	286728125	0.744186528	2242915152	1424930851	4063287671	3389890411	2780810127	1619930636	2053433962	2449621849	4211245033	3123744	NA	4473745562	3049729885	3687803922	NA	NA	0.859531401	1818414013	NA	154002	2462189781	0.871026738	NA	1596711111
hsa-miR-376b-001102	NA	NA	NA	NA	NA	NA	NA	NA	NA	NA	NA	NA	NA	NA	NA	NA	NA	NA	NA	NA	NA	NA	NA	NA	NA	NA	NA	NA	NA	NA	NA	NA	NA	NA	NA	NA	NA	NA	NA	NA	NA	NA	NA	NA	NA	NA	NA	NA	NA
hsa-miR-377-000566	NA	NA	NA	NA	NA	NA	NA	NA	NA	NA	NA	NA	NA	NA	NA	NA	NA	NA	NA	NA	NA	NA	NA	NA	NA	NA	NA	NA	NA	NA	NA	NA	NA	NA	NA	NA	NA	NA	NA	NA	NA	NA	NA	NA	NA	NA	NA	NA	NA
mmu-miR-379-001138	NA	1362875776	NA	NA	NA	NA	NA	3188894366	NA	NA	NA	4083974194	2614206186	2235311594	243872	NA	2432397727	2141217647	265736	NA	NA	NA	NA	NA	1081186528	2312915152	2188930851	3800287671	NA	NA	NA	2779433962	3037621849	NA	2570744	3092166667	NA	2911729885	NA	NA	NA	0.630531401	2872414013	NA	125602	4550189781	1941026738	NA	1400711111
hsa-miR-380-3p-000569	NA	NA	NA	NA	NA	NA	NA	NA	NA	NA	NA	NA	NA	NA	NA	NA	NA	NA	NA	NA	NA	NA	NA	NA	NA	NA	NA	NA	NA	NA	NA	NA	NA	NA	NA	NA	NA	NA	NA	NA	NA	NA	NA	NA	NA	NA	NA	NA	NA
hsa-miR-381-000571	NA	NA	NA	NA	NA	NA	NA	NA	NA	NA	0.53107563	NA	NA	NA	NA	NA	NA	NA	NA	NA	NA	NA	NA	NA	NA	NA	NA	NA	NA	4000810127	NA	NA	NA	NA	NA	NA	NA	NA	NA	NA	NA	NA	NA	NA	NA	NA	NA	NA	NA
hsa-miR-382-000572	NA	1110875776	NA	NA	NA	NA	NA	NA	NA	2501986301	NA	4230974194	NA	3394311594	194872	NA	NA	1591217647	406536	NA	NA	NA	NA	NA	0.225186528	2491915152	-0.108069149	3301287671	NA	NA	0.690930636	1400433962	2333621849	NA	NA	NA	NA	2950729885	NA	NA	3247864583	-0.392468599	0.575414013	NA	-0.60198	NA	-0.184973262	NA	NA
hsa-miR-383-000573	NA	NA	NA	NA	NA	NA	NA	NA	NA	NA	NA	NA	NA	NA	NA	NA	NA	NA	NA	NA	NA	NA	NA	NA	NA	NA	NA	NA	NA	NA	NA	NA	NA	NA	NA	NA	NA	NA	NA	NA	NA	NA	NA	NA	NA	NA	NA	NA	NA
hsa-miR-409-5p-002331	NA	NA	NA	NA	NA	NA	NA	NA	NA	NA	NA	NA	NA	NA	NA	NA	NA	NA	NA	NA	NA	NA	NA	NA	NA	NA	NA	NA	NA	NA	NA	5025433962	NA	NA	NA	NA	NA	NA	NA	NA	NA	5609531401	NA	NA	NA	NA	NA	NA	NA
hsa-miR-410-001274	NA	3367875776	NA	NA	NA	NA	NA	NA	NA	3387986301	NA	4678974194	NA	NA	292972	NA	NA	3458217647	NA	NA	NA	NA	NA	NA	2066186528	NA	2879930851	4240287671	NA	NA	2713930636	2688433962	2864621849	NA	NA	NA	NA	4332729885	NA	NA	NA	1798531401	2846414013	NA	229402	4040189781	1920026738	NA	3518711111
hsa-miR-411-001610	NA	1799875776	NA	NA	NA	NA	NA	3158894366	3116754967	3602986301	NA	2279974194	NA	2926311594	348172	NA	NA	3096217647	370236	NA	NA	NA	NA	NA	1168186528	NA	2368930851	2755287671	NA	NA	3430930636	1850433962	2707621849	4049245033	NA	NA	4255745562	4126729885	NA	NA	NA	2053531401	2154414013	NA	148502	3187189781	1500026738	NA	2650711111
hsa-miR-422a-002297	NA	NA	NA	NA	3447396694	NA	NA	NA	3886754967	NA	NA	NA	NA	NA	NA	NA	NA	NA	NA	NA	NA	NA	NA	NA	NA	NA	NA	NA	NA	3153810127	4006930636	NA	NA	NA	NA	NA	NA	NA	NA	NA	NA	5402531401	NA	NA	NA	NA	NA	NA	2840711111
hsa-miR-423-5p-002340	NA	2375875776	NA	NA	NA	NA	NA	3120894366	2493754967	3754986301	300407563	2454974194	NA	3002311594	304772	3483714286	3580397727	1054217647	174636	2857018182	NA	2490755396	NA	287428125	0.930186528	1925915152	0.979930851	2834287671	NA	2858810127	1149930636	2162433962	3812621849	2358245033	2402744	NA	0.465745562	0.950729885	1461803922	NA	2716864583	-0.371468599	1898414013	NA	0.69902	3994189781	0.162026738	NA	2995711111
hsa-miR-424-000604	NA	NA	NA	NA	NA	NA	NA	NA	3965754967	NA	NA	NA	NA	3964311594	NA	NA	NA	NA	NA	NA	NA	3747755396	NA	NA	NA	NA	3931930851	NA	NA	NA	3486930636	4821433962	NA	NA	NA	NA	NA	3622729885	NA	NA	NA	5025531401	NA	NA	NA	NA	5261026738	NA	3949711111
hsa-miR-425-5p-001516	NA	-0.959124224	2544450704	NA	1011396694	162707	NA	0.314894366	-0.729245033	-1036013699	273807563	-1763025806	NA	-0.010688406	-0.43928	-0.428285714	1148397727	-2077782353	-104964	3506018182	1312467532	0.927755396	1852859155	100728125	-2102813472	-1844084848	-2433069149	-1175712329	-0.683109589	-0.338189873	0.658930636	-2143566038	0.132621849	-0.942754967	0.436744	2116166667	-2277254438	-1732270115	NA	2828924528	1104864583	-2820468599	-1165585987	NA	-271198	-0.104810219	-2934973262	NA	-0.583288889
hsa-miR-429-001024	NA	NA	NA	NA	NA	NA	NA	NA	NA	NA	NA	NA	NA	NA	NA	NA	NA	NA	NA	NA	NA	NA	NA	NA	5161186528	NA	NA	NA	NA	NA	NA	NA	NA	NA	NA	NA	NA	NA	NA	NA	NA	NA	NA	NA	NA	NA	NA	NA	NA
hsa-miR-431-001979	NA	4203875776	1875450704	213227551	NA	NA	NA	NA	NA	3375986301	NA	NA	NA	NA	NA	NA	NA	2321217647	NA	NA	NA	NA	2170859155	NA	1375186528	4055915152	2136930851	NA	NA	NA	NA	0.349433962	0.006621849	NA	NA	3565166667	NA	NA	NA	NA	1839864583	0.412531401	1640414013	NA	-0.32998	0.754189781	0.560026738	NA	4484711111
hsa-miR-433-001028	3268171875	2854875776	3166450704	NA	NA	NA	NA	NA	NA	2092986301	NA	4228974194	NA	NA	NA	NA	NA	2784217647	NA	NA	NA	NA	NA	NA	NA	2834915152	4779930851	NA	NA	NA	NA	2532433962	2705621849	NA	NA	NA	NA	NA	NA	NA	NA	1673531401	2112414013	NA	171202	NA	1907026738	NA	NA
hsa-miR-449-001030	NA	NA	NA	NA	NA	NA	NA	NA	NA	NA	NA	NA	NA	NA	NA	NA	NA	NA	NA	NA	NA	NA	NA	NA	NA	NA	4934930851	NA	NA	NA	NA	NA	NA	NA	NA	NA	NA	NA	NA	NA	NA	NA	NA	NA	NA	NA	NA	NA	NA
hsa-miR-449b-001608	NA	NA	NA	NA	NA	NA	NA	NA	NA	NA	NA	NA	NA	NA	NA	NA	NA	NA	NA	NA	NA	NA	NA	NA	NA	NA	NA	NA	NA	NA	NA	NA	NA	NA	NA	NA	NA	NA	NA	NA	NA	NA	NA	NA	NA	NA	NA	NA	NA
hsa-miR-450a-002303	NA	NA	NA	NA	NA	NA	NA	NA	NA	NA	NA	NA	NA	NA	NA	NA	NA	NA	NA	NA	NA	NA	NA	NA	NA	NA	NA	NA	NA	NA	NA	NA	NA	NA	NA	NA	NA	NA	NA	NA	NA	NA	NA	NA	518102	NA	NA	NA	NA
hsa-miR-450b-3p-002208	NA	NA	NA	NA	NA	NA	NA	NA	NA	NA	NA	NA	NA	NA	NA	NA	NA	NA	NA	NA	NA	NA	NA	NA	NA	NA	NA	NA	NA	NA	NA	NA	NA	NA	NA	NA	NA	NA	NA	NA	NA	NA	NA	NA	NA	NA	NA	NA	NA
hsa-miR-450b-5p-002207	NA	NA	NA	NA	NA	NA	NA	NA	NA	NA	NA	NA	NA	NA	370872	NA	NA	NA	NA	NA	NA	NA	NA	NA	NA	NA	NA	NA	NA	NA	NA	NA	NA	NA	NA	NA	NA	NA	NA	NA	NA	5377531401	NA	NA	NA	NA	NA	NA	NA
mmu-miR-451-001141	0.633171875	-5886124224	-1209549296	-232472449	-2571603306	-426293	0.314278689	-5922105634	-6536245033	-5990013699	-251292437	-6705025806	-3573793814	-5720688406	-521028	-2446285714	-3124602273	-6532782353	-824264	-2608981818	-1638532468	-2989244604	0.250859155	-486571875	-5770813472	-5803084848	-9083069149	-5407712329	-7083109589	-7928189873	-4783069364	-4282566038	-0.699378151	-6739754967	-6033256	-2443833333	-8167254438	-8013270115	-7520196078	-1881075472	-3834135417	-5992468599	-5628585987	-2188508197	-392298	-4617810219	-6552973262	NA	-6234288889
hsa-miR-452-002329	NA	NA	NA	NA	NA	NA	NA	NA	NA	NA	NA	NA	NA	NA	287272	NA	NA	NA	NA	NA	NA	NA	NA	NA	4434186528	3402915152	3289930851	NA	NA	NA	NA	NA	NA	NA	NA	NA	3392745562	5242729885	NA	NA	NA	4154531401	NA	NA	233502	3743189781	NA	NA	NA
hsa-miR-453-002318	NA	NA	NA	NA	NA	NA	NA	NA	NA	NA	NA	NA	NA	NA	NA	NA	NA	NA	NA	NA	NA	NA	NA	NA	NA	NA	NA	NA	NA	NA	NA	NA	NA	NA	NA	NA	NA	NA	NA	NA	NA	NA	NA	NA	NA	NA	NA	NA	NA
hsa-miR-454-002323	-1279828125	-1386124224	0.561450704	-276772449	-0.626603306	0.51207	-0.732721311	-0.842105634	-0.537245033	-1458013699	NA	-1781025806	0.822206186	-0.634688406	-270428	-0.915285714	0.813397727	-2862782353	-0.63664	0.511018182	-0.857532468	-0.352244604	-0.086140845	-0.77071875	-3183813472	-2599084848	-2826069149	-1485712329	-2264109589	-1659189873	-0.781069364	-4039566038	-2996378151	-4440754967	-0.305256	-1127833333	-2923254438	-3173270115	-0.936196078	-0.148075472	-1853135417	-3938468599	-2429585987	-0.220508197	-376798	-3879810219	-3353973262	NA	-2508288889
hsa-miR-455-3p-002244	NA	NA	NA	NA	NA	NA	NA	NA	NA	NA	NA	NA	NA	NA	NA	NA	NA	NA	NA	NA	NA	NA	NA	NA	NA	NA	NA	NA	NA	NA	NA	NA	NA	NA	NA	NA	NA	NA	NA	NA	NA	NA	NA	NA	NA	NA	NA	NA	NA
hsa-miR-455-001280	NA	NA	NA	NA	NA	NA	NA	NA	NA	NA	NA	NA	NA	NA	NA	NA	NA	NA	NA	NA	NA	NA	NA	NA	NA	NA	NA	NA	NA	NA	NA	NA	NA	NA	NA	NA	NA	NA	NA	NA	NA	NA	NA	NA	NA	NA	NA	NA	4488711111
hsa-miR-483-5p-002338	0.228171875	0.927875776	-1264549296	0.45727551	-1148603306	0.32107	-0.151721311	0.185894366	-0.777245033	0.283986301	-265092437	0.451974194	1420206186	1204311594	-124928	0.130714286	1574397727	0.455217647	0.71636	-2392981818	0.182467532	-1753244604	0.013859155	-294371875	-0.920813472	1123915152	-1028069149	-0.367712329	-1598109589	-2948189873	-2628069364	-0.186566038	0.192621849	-2351754967	-0.329256	-0.134833333	0.006745562	-0.193270115	0.010803922	1339924528	-1383135417	0.497531401	0.220414013	-0.888508197	0.27802	-0.118810219	-0.177973262	0.8719	-2864288889
hsa-miR-484-001821	-3174828125	-5585124224	-3528549296	-514172449	-6818603306	-366093	-3139721311	-4858105634	-4462245033	-5739013699	-573692437	-6170025806	-4382793814	-4514688406	-457128	-4577285714	-3851602273	-6819782353	-523864	-4676981818	-3829532468	-6142244604	-4170140845	-477071875	-5917813472	-6903084848	-6340069149	-5690712329	-3852109589	-6567189873	-4265069364	-7573566038	-6849378151	-4661754967	-5187256	-4589833333	-7071254438	-6843270115	-5697196078	0.619924528	-5278135417	-8347468599	-6408585987	-1046508197	-809398	-5764810219	-8001973262	-0.3421	-5567288889
hsa-miR-485-3p-001277	NA	1647875776	NA	388327551	NA	NA	NA	3278894366	NA	2861986301	NA	3935974194	NA	2272311594	325472	NA	2796397727	2836217647	290036	NA	NA	NA	NA	NA	2620186528	3680915152	3844930851	3998287671	4310890411	NA	4577930636	3624433962	NA	NA	NA	NA	NA	3999729885	4568803922	NA	NA	1761531401	3758414013	NA	180402	NA	1697026738	NA	3232711111
hsa-miR-485-5p-001036	NA	NA	NA	NA	NA	NA	NA	NA	NA	NA	NA	NA	NA	NA	NA	NA	NA	NA	NA	NA	NA	NA	NA	NA	NA	NA	NA	NA	NA	NA	NA	NA	NA	NA	NA	NA	NA	NA	NA	NA	NA	NA	NA	NA	NA	NA	NA	NA	NA
hsa-miR-486-3p-002093	NA	-0.364124224	NA	NA	0.698396694	NA	NA	NA	NA	1615986301	NA	NA	NA	NA	0.79372	2815714286	NA	2943217647	300336	1530018182	NA	0.688755396	-9404140845	NA	3564186528	3002915152	-1616069149	1873287671	3382890411	NA	-2954069364	2640433962	3319621849	-0.128754967	3439744	NA	1555745562	1937729885	1995803922	NA	3323864583	3339531401	3600414013	3572491803	220902	2592189781	2257026738	NA	1715711111
hsa-miR-486-001278	0.506171875	-2045124224	-0.056549296	-0.12572449	3434396694	0.89707	0.263278689	-0.103105634	0.316754967	-2091013699	247607563	-1303025806	NA	-0.060688406	0.01272	-1145285714	2503397727	-3377782353	-222364	3313018182	-0.434532468	0.819755396	-0.555140845	-0.43671875	0.003186528	-2859084848	-2988069149	-1294712329	0.445890411	0.822810127	0.715930636	-2380566038	-0.464378151	-2354754967	-1003256	-1773833333	-3800254438	-2599270115	-0.883196078	1063924528	-1159135417	-1646468599	-1565585987	1189491803	-148598	-0.794810219	-3637973262	21369	0.612711111
hsa-miR-487a-001279	NA	NA	NA	NA	NA	NA	NA	NA	NA	NA	NA	NA	NA	NA	NA	NA	NA	NA	NA	NA	NA	NA	NA	NA	NA	NA	NA	NA	NA	NA	NA	NA	NA	NA	NA	NA	NA	NA	NA	NA	NA	NA	NA	NA	521902	NA	NA	NA	NA
hsa-miR-487b-001285	NA	3668875776	NA	NA	NA	NA	NA	2992894366	NA	3048986301	NA	NA	NA	NA	NA	NA	NA	3401217647	323036	NA	NA	NA	NA	323128125	1704186528	NA	3742930851	3706287671	NA	NA	NA	3527433962	NA	NA	NA	NA	4268745562	4197729885	NA	NA	NA	2420531401	2233414013	NA	236602	NA	2568026738	NA	3848711111
hsa-miR-488-002357	NA	NA	NA	NA	NA	NA	NA	NA	NA	NA	NA	NA	NA	NA	NA	NA	NA	NA	NA	NA	NA	NA	NA	NA	NA	NA	NA	NA	NA	NA	NA	NA	NA	NA	NA	NA	NA	NA	NA	NA	NA	NA	NA	NA	NA	NA	NA	NA	NA
hsa-miR-489-002358	NA	NA	NA	NA	NA	NA	3518278689	NA	NA	NA	NA	NA	NA	NA	NA	NA	NA	4332217647	NA	NA	NA	NA	NA	NA	NA	NA	NA	NA	NA	NA	NA	NA	3616621849	4119245033	NA	NA	4989745562	NA	4730803922	NA	NA	NA	NA	2366491803	NA	3821189781	NA	NA	3045711111
hsa-miR-490-001037	NA	NA	NA	NA	NA	NA	NA	NA	NA	NA	NA	NA	NA	NA	NA	NA	NA	NA	NA	NA	NA	NA	NA	NA	NA	NA	NA	NA	NA	NA	NA	NA	NA	NA	NA	NA	NA	NA	NA	NA	NA	4986531401	NA	NA	NA	NA	NA	NA	NA
hsa-miR-491-3p-002360	NA	NA	NA	NA	NA	NA	NA	NA	NA	NA	NA	NA	NA	NA	NA	NA	NA	NA	NA	NA	NA	NA	NA	NA	NA	NA	NA	NA	NA	NA	NA	NA	NA	NA	NA	NA	NA	NA	NA	NA	NA	NA	NA	NA	NA	NA	NA	NA	NA
mmu-miR-491-001630	NA	2696875776	NA	382327551	1652396694	NA	NA	3415894366	2891754967	1838986301	NA	2154974194	NA	2961311594	340272	NA	3557397727	1552217647	NA	NA	3071467532	NA	NA	NA	1448186528	1471915152	1393930851	NA	2445890411	0.684810127	2699930636	1915433962	NA	3896245033	NA	NA	1724745562	1570729885	3015803922	NA	NA	0.199531401	2442414013	NA	0.67402	2260189781	0.639026738	NA	3831711111
hsa-miR-493-002364	NA	3627875776	NA	NA	NA	NA	NA	NA	NA	NA	NA	NA	NA	NA	NA	NA	NA	NA	NA	NA	NA	NA	NA	NA	4208186528	NA	NA	NA	NA	NA	NA	4402433962	NA	NA	NA	NA	NA	NA	NA	NA	NA	3133531401	NA	NA	391902	NA	NA	NA	NA
hsa-miR-494-002365	NA	1871875776	NA	369627551	1915396694	NA	NA	3055894366	4072754967	3337986301	NA	NA	2443206186	NA	236772	NA	NA	2057217647	NA	NA	NA	NA	NA	310228125	0.734186528	3474915152	2272930851	3239287671	4051890411	0.697810127	1776930636	1922433962	NA	NA	2351744	NA	NA	3509729885	NA	NA	NA	1607531401	2224414013	NA	159002	3800189781	1485026738	NA	2487711111
mmu-miR-495-001663	NA	1326875776	3512450704	NA	NA	NA	NA	1107894366	NA	1613986301	NA	2545974194	NA	1866311594	337372	NA	NA	2280217647	282636	3401018182	NA	2379755396	NA	289828125	0.505186528	3309915152	2590930851	3248287671	NA	NA	1904930636	2118433962	3446621849	NA	2912744	3380166667	4925745562	3288729885	NA	NA	NA	1453531401	1150414013	NA	191802	3991189781	1683026738	NA	3397711111
mmu-miR-496-001953	NA	NA	NA	NA	NA	NA	NA	NA	NA	NA	NA	NA	NA	NA	NA	NA	NA	NA	NA	NA	NA	NA	NA	NA	NA	NA	NA	NA	NA	NA	NA	NA	NA	NA	NA	NA	NA	NA	NA	NA	NA	NA	NA	NA	NA	NA	NA	NA	NA
hsa-miR-499-3p-002427	NA	NA	NA	NA	NA	NA	NA	NA	NA	NA	NA	NA	NA	NA	NA	NA	NA	NA	NA	NA	NA	NA	NA	NA	NA	NA	NA	NA	NA	NA	NA	NA	NA	NA	NA	NA	NA	NA	NA	NA	NA	NA	NA	NA	NA	NA	NA	NA	NA
mmu-miR-499-001352	NA	NA	NA	NA	NA	NA	NA	NA	NA	NA	NA	NA	NA	NA	NA	NA	NA	NA	NA	NA	NA	NA	NA	NA	NA	NA	NA	NA	NA	NA	NA	NA	NA	NA	NA	NA	NA	NA	NA	NA	NA	NA	NA	NA	NA	NA	NA	NA	NA
hsa-miR-500-002428	NA	2625875776	NA	NA	3479396694	NA	NA	3336894366	NA	NA	NA	3777974194	NA	NA	267072	NA	NA	3380217647	283036	NA	NA	NA	NA	164028125	2708186528	3504915152	1576930851	3845287671	1729890411	2281810127	2506930636	NA	NA	4287245033	3657744	NA	2024745562	2113729885	4131803922	NA	NA	3545531401	NA	NA	482802	NA	3023026738	NA	NA
hsa-miR-501-3p-002435	NA	NA	NA	NA	NA	NA	NA	NA	NA	NA	NA	NA	NA	NA	NA	NA	NA	NA	NA	NA	NA	NA	NA	NA	NA	NA	NA	NA	NA	NA	NA	NA	NA	NA	NA	NA	NA	NA	NA	NA	NA	NA	NA	NA	NA	NA	NA	NA	NA
hsa-miR-501-001047	NA	NA	NA	NA	NA	NA	NA	NA	NA	NA	NA	3983974194	NA	NA	NA	NA	NA	3902217647	NA	NA	NA	3328755396	NA	NA	NA	4634915152	2023930851	NA	NA	2481810127	NA	4381433962	NA	1739245033	NA	NA	2197745562	3389729885	NA	NA	NA	3218531401	NA	NA	NA	NA	3750026738	NA	NA
hsa-miR-502-3p-002083	NA	NA	NA	NA	NA	NA	NA	NA	NA	NA	NA	NA	NA	NA	NA	NA	NA	NA	NA	NA	NA	NA	NA	NA	4851186528	NA	4839930851	4134287671	NA	NA	4155930636	NA	NA	4309245033	NA	NA	3114745562	5126729885	4415803922	NA	NA	NA	4018414013	NA	499602	NA	3975026738	NA	NA
hsa-miR-502-001109	NA	NA	NA	NA	NA	NA	NA	NA	NA	NA	NA	NA	NA	NA	NA	NA	NA	NA	NA	NA	NA	NA	NA	NA	NA	NA	NA	NA	NA	4062810127	2739930636	NA	NA	NA	NA	NA	4750745562	NA	NA	NA	NA	NA	NA	NA	NA	NA	NA	NA	3598711111
hsa-miR-503-001048	NA	NA	NA	NA	NA	NA	NA	NA	NA	NA	NA	NA	NA	NA	NA	NA	NA	NA	NA	NA	NA	NA	NA	NA	NA	NA	4810930851	NA	NA	NA	NA	NA	NA	NA	NA	NA	NA	NA	NA	NA	NA	3722531401	NA	NA	392902	NA	5138026738	NA	NA
hsa-miR-504-002084	NA	NA	NA	NA	NA	NA	NA	NA	NA	NA	NA	NA	NA	NA	NA	NA	NA	NA	NA	NA	NA	NA	NA	NA	NA	NA	NA	NA	NA	NA	NA	NA	NA	NA	NA	NA	NA	NA	NA	NA	NA	NA	NA	NA	NA	NA	NA	NA	NA
hsa-miR-505-002089	NA	3213875776	NA	NA	NA	NA	NA	NA	NA	NA	NA	NA	NA	NA	NA	NA	NA	NA	NA	NA	NA	NA	NA	NA	NA	NA	NA	NA	NA	2555810127	4248930636	NA	NA	NA	NA	NA	NA	4938729885	NA	NA	NA	4158531401	NA	NA	NA	NA	4347026738	NA	NA
hsa-miR-507-001051	NA	NA	NA	NA	NA	NA	NA	NA	NA	NA	NA	NA	NA	NA	NA	NA	NA	NA	NA	NA	NA	NA	NA	NA	NA	NA	NA	NA	NA	NA	NA	NA	NA	NA	NA	NA	NA	NA	NA	NA	NA	NA	NA	NA	NA	NA	NA	NA	NA
hsa-miR-508-001052	NA	NA	NA	NA	NA	NA	NA	NA	NA	NA	NA	NA	NA	NA	NA	NA	NA	NA	NA	NA	NA	NA	NA	NA	NA	NA	NA	NA	NA	NA	NA	NA	NA	NA	NA	NA	NA	NA	NA	NA	NA	NA	NA	NA	NA	NA	NA	NA	NA
hsa-miR-508-5p-002092	NA	NA	NA	NA	NA	NA	NA	NA	NA	NA	NA	NA	NA	NA	NA	NA	NA	NA	NA	NA	NA	NA	NA	NA	NA	NA	NA	NA	NA	NA	NA	NA	NA	NA	NA	NA	NA	NA	NA	NA	NA	NA	NA	NA	NA	NA	NA	NA	NA
hsa-miR-509-5p-002235	NA	NA	NA	NA	NA	NA	NA	NA	NA	NA	NA	NA	NA	NA	NA	NA	NA	NA	NA	NA	NA	NA	NA	NA	NA	NA	NA	NA	NA	NA	NA	NA	NA	NA	NA	NA	NA	NA	NA	NA	NA	NA	NA	NA	NA	NA	NA	NA	NA
hsa-miR-510-002241	NA	NA	NA	NA	NA	NA	NA	NA	NA	NA	NA	NA	NA	NA	NA	NA	NA	NA	NA	NA	NA	NA	NA	NA	NA	NA	NA	NA	NA	NA	NA	NA	NA	NA	NA	NA	NA	NA	NA	NA	NA	NA	NA	NA	NA	NA	NA	NA	NA
hsa-miR-512-3p-001823	NA	NA	NA	NA	NA	NA	NA	NA	NA	NA	NA	NA	NA	NA	NA	NA	NA	NA	NA	-4719981818	NA	NA	NA	NA	NA	NA	NA	NA	NA	NA	NA	NA	NA	2881245033	NA	NA	NA	NA	NA	NA	NA	NA	NA	NA	NA	NA	4797026738	NA	NA
hsa-miR-512-5p-001145	NA	NA	NA	NA	NA	NA	NA	NA	NA	NA	NA	NA	NA	NA	NA	NA	NA	NA	NA	NA	NA	NA	NA	NA	NA	NA	NA	NA	NA	NA	NA	NA	NA	NA	NA	NA	NA	NA	NA	NA	NA	NA	NA	NA	NA	NA	NA	NA	NA
hsa-miR-513-5p-002090	NA	NA	NA	NA	NA	NA	NA	NA	NA	NA	NA	NA	NA	NA	NA	NA	NA	NA	NA	NA	NA	NA	NA	NA	NA	NA	NA	NA	NA	NA	NA	NA	NA	NA	NA	NA	NA	NA	NA	NA	NA	NA	NA	NA	NA	NA	NA	NA	NA
hsa-miR-515-3p-002369	NA	NA	NA	NA	NA	NA	NA	NA	NA	NA	NA	NA	NA	NA	NA	NA	NA	NA	NA	NA	NA	NA	NA	NA	NA	NA	NA	NA	NA	NA	NA	NA	NA	NA	NA	NA	NA	NA	NA	NA	NA	NA	NA	NA	NA	NA	NA	NA	NA
hsa-miR-515-5p-001112	NA	NA	NA	NA	NA	NA	NA	NA	NA	NA	NA	NA	NA	NA	NA	NA	NA	NA	NA	NA	NA	NA	NA	NA	NA	NA	NA	NA	NA	NA	NA	NA	NA	NA	NA	NA	NA	NA	NA	NA	NA	NA	NA	NA	NA	NA	NA	NA	NA
hsa-miR-516a-5p-002416	NA	NA	NA	NA	NA	NA	NA	NA	NA	NA	NA	NA	NA	NA	NA	NA	NA	NA	NA	NA	NA	NA	NA	NA	NA	NA	NA	NA	NA	NA	NA	NA	NA	NA	NA	NA	NA	NA	NA	NA	NA	NA	NA	NA	NA	NA	NA	NA	NA
hsa-miR-516b-001150	NA	NA	NA	NA	NA	NA	NA	NA	NA	NA	NA	NA	NA	NA	NA	NA	NA	NA	NA	NA	NA	NA	NA	NA	NA	NA	NA	NA	NA	NA	NA	NA	NA	NA	NA	NA	NA	NA	NA	NA	NA	NA	NA	NA	NA	NA	NA	NA	NA
hsa-miR-517a-002402	NA	NA	NA	NA	NA	NA	NA	NA	NA	NA	NA	NA	NA	NA	NA	NA	NA	NA	NA	NA	NA	NA	NA	NA	NA	NA	NA	NA	NA	NA	NA	NA	NA	NA	NA	NA	NA	NA	NA	NA	NA	NA	NA	NA	NA	NA	NA	NA	NA
hsa-miR-517c-001153	NA	NA	NA	NA	NA	NA	NA	NA	NA	NA	NA	NA	NA	NA	NA	NA	NA	NA	NA	NA	2410467532	NA	NA	NA	NA	NA	NA	NA	NA	NA	NA	NA	NA	NA	NA	NA	NA	NA	NA	NA	NA	NA	NA	NA	NA	NA	NA	NA	NA
hsa-miR-518a-3p-002397	NA	NA	NA	NA	NA	NA	NA	NA	NA	NA	NA	NA	NA	NA	NA	NA	NA	NA	NA	NA	NA	NA	NA	NA	NA	NA	NA	NA	NA	NA	NA	NA	NA	NA	NA	NA	NA	NA	NA	NA	NA	NA	NA	NA	NA	NA	NA	NA	NA
hsa-miR-518a-5p-002396	NA	NA	NA	NA	NA	NA	NA	NA	NA	NA	NA	NA	NA	NA	NA	NA	NA	NA	NA	NA	NA	NA	NA	NA	NA	NA	NA	NA	NA	NA	NA	NA	NA	NA	NA	NA	NA	NA	NA	NA	NA	NA	NA	NA	NA	NA	NA	NA	NA
hsa-miR-518b-001156	NA	NA	NA	NA	NA	NA	NA	NA	NA	NA	NA	NA	NA	NA	NA	NA	NA	NA	NA	-3084981818	NA	NA	NA	NA	NA	NA	NA	NA	NA	1586810127	NA	NA	NA	NA	NA	NA	NA	NA	NA	NA	NA	NA	NA	NA	NA	NA	NA	NA	NA
hsa-miR-518c-002401	NA	NA	NA	NA	NA	NA	NA	NA	NA	NA	NA	NA	NA	NA	NA	NA	NA	NA	NA	NA	NA	NA	NA	NA	NA	NA	NA	NA	NA	NA	NA	NA	NA	NA	NA	NA	NA	NA	NA	NA	NA	NA	NA	NA	NA	NA	NA	NA	NA
hsa-miR-518d-001159	NA	NA	2846450704	NA	NA	NA	NA	NA	3174754967	NA	NA	4154974194	2476206186	3798311594	NA	NA	3080397727	NA	206836	NA	NA	NA	NA	243128125	NA	NA	4144930851	NA	NA	NA	NA	NA	NA	NA	NA	NA	NA	NA	NA	NA	NA	NA	NA	NA	NA	NA	NA	NA	4576711111
hsa-miR-518d-5p-002389	NA	NA	NA	NA	NA	NA	NA	NA	NA	NA	NA	NA	NA	NA	NA	NA	NA	NA	NA	NA	NA	NA	NA	NA	NA	NA	NA	NA	NA	NA	NA	NA	NA	NA	NA	NA	NA	NA	NA	NA	NA	NA	NA	NA	NA	NA	NA	NA	NA
hsa-miR-518e-002395	NA	NA	NA	NA	NA	NA	NA	NA	NA	NA	NA	NA	NA	NA	NA	NA	NA	NA	NA	NA	NA	NA	NA	NA	NA	NA	NA	NA	NA	NA	NA	NA	NA	NA	NA	NA	NA	NA	NA	NA	NA	NA	NA	NA	NA	NA	NA	NA	NA
hsa-miR-518f-002388	NA	NA	NA	NA	1697396694	NA	NA	3951894366	NA	NA	NA	NA	NA	NA	278572	NA	NA	NA	NA	NA	NA	NA	NA	NA	NA	NA	NA	NA	NA	NA	NA	NA	NA	NA	NA	NA	NA	NA	NA	NA	NA	NA	NA	NA	NA	NA	NA	NA	1302711111
hsa-miR-519a-002415	NA	NA	NA	NA	NA	NA	NA	NA	NA	NA	NA	NA	NA	NA	NA	NA	NA	NA	NA	NA	NA	NA	NA	NA	NA	NA	NA	NA	NA	NA	NA	NA	NA	NA	NA	NA	NA	NA	NA	NA	NA	NA	NA	NA	NA	NA	NA	NA	NA
hsa-miR-519d-002403	NA	NA	NA	NA	NA	NA	NA	NA	NA	NA	NA	NA	NA	NA	NA	NA	NA	NA	NA	NA	NA	NA	NA	NA	NA	NA	NA	NA	NA	NA	NA	NA	NA	NA	NA	NA	NA	NA	NA	NA	NA	NA	NA	NA	NA	NA	NA	NA	NA
hsa-miR-519e-002370	NA	NA	NA	NA	NA	NA	NA	NA	NA	NA	NA	NA	NA	NA	NA	NA	NA	NA	NA	NA	NA	NA	NA	NA	NA	NA	NA	NA	NA	NA	NA	NA	NA	NA	NA	NA	NA	NA	NA	NA	NA	NA	NA	NA	NA	NA	NA	NA	NA
hsa-miR-520a-001167	NA	NA	NA	NA	NA	NA	NA	NA	NA	NA	NA	NA	NA	NA	NA	NA	NA	NA	NA	NA	NA	NA	NA	NA	NA	NA	NA	NA	NA	NA	NA	NA	NA	NA	NA	NA	NA	NA	NA	NA	NA	NA	NA	NA	NA	NA	NA	NA	2707711111
hsa-miR-520a	NA	NA	NA	NA	NA	NA	NA	NA	NA	NA	NA	NA	NA	NA	NA	NA	NA	NA	NA	NA	NA	NA	NA	NA	NA	NA	NA	NA	NA	NA	NA	NA	NA	NA	NA	NA	NA	NA	NA	NA	NA	NA	NA	NA	NA	NA	NA	NA	NA
hsa-miR-520d-5p-002393	NA	NA	NA	NA	NA	NA	NA	NA	NA	NA	NA	NA	NA	NA	NA	NA	NA	NA	NA	NA	NA	NA	NA	NA	NA	NA	NA	NA	NA	NA	NA	NA	NA	NA	NA	NA	NA	NA	NA	NA	NA	NA	NA	NA	NA	NA	NA	NA	NA
hsa-miR-520g-001121	NA	NA	NA	NA	NA	NA	NA	NA	NA	NA	NA	NA	NA	NA	NA	NA	NA	NA	NA	NA	NA	NA	NA	NA	NA	NA	NA	NA	NA	NA	NA	NA	NA	NA	NA	NA	NA	NA	NA	NA	NA	NA	NA	NA	NA	NA	NA	NA	NA
hsa-miR-521-001122	NA	NA	NA	NA	NA	NA	NA	NA	NA	NA	NA	NA	NA	NA	NA	NA	NA	NA	NA	NA	NA	NA	NA	NA	NA	NA	NA	NA	NA	NA	NA	NA	NA	NA	NA	NA	NA	NA	NA	NA	NA	NA	NA	NA	NA	NA	NA	NA	NA
hsa-miR-522-002413	NA	NA	NA	NA	NA	NA	NA	NA	NA	NA	NA	NA	NA	NA	NA	NA	NA	NA	NA	NA	NA	NA	NA	NA	NA	NA	NA	NA	NA	NA	NA	NA	NA	NA	NA	NA	NA	NA	NA	NA	NA	NA	NA	NA	NA	NA	NA	NA	NA
hsa-miR-523-002386	NA	NA	NA	NA	NA	NA	NA	NA	NA	NA	-537092437	NA	NA	NA	NA	NA	NA	NA	NA	-1211398182	NA	NA	NA	NA	NA	NA	NA	NA	NA	NA	NA	NA	NA	NA	NA	NA	NA	NA	NA	NA	NA	NA	NA	NA	NA	NA	NA	NA	3622711111
hsa-miR-524-5p-001982	NA	NA	NA	NA	NA	NA	NA	NA	NA	NA	NA	NA	NA	NA	NA	NA	NA	NA	NA	NA	NA	NA	NA	NA	NA	NA	NA	NA	NA	NA	NA	NA	NA	NA	NA	NA	NA	NA	NA	NA	NA	NA	NA	NA	NA	NA	NA	NA	NA
hsa-miR-525-3p-002385	NA	NA	NA	NA	NA	NA	NA	NA	NA	NA	NA	NA	NA	NA	NA	NA	NA	NA	NA	NA	NA	NA	NA	NA	NA	NA	NA	NA	NA	NA	NA	NA	NA	NA	NA	NA	NA	NA	NA	NA	NA	NA	NA	NA	NA	NA	NA	NA	NA
hsa-miR-525-001174	NA	NA	NA	NA	NA	NA	NA	NA	NA	NA	NA	NA	NA	NA	NA	NA	NA	NA	NA	NA	NA	NA	NA	NA	NA	NA	NA	NA	NA	NA	NA	NA	NA	NA	NA	NA	NA	NA	NA	NA	NA	NA	NA	NA	NA	NA	NA	NA	NA
hsa-miR-526b-002382	NA	NA	NA	NA	NA	NA	NA	NA	NA	NA	NA	NA	NA	NA	NA	NA	NA	NA	NA	NA	NA	NA	NA	NA	NA	NA	NA	NA	NA	NA	NA	NA	NA	NA	NA	NA	NA	NA	NA	NA	NA	NA	NA	NA	NA	NA	NA	NA	NA
hsa-miR-532-3p-002355	3544171875	0.751875776	NA	314527551	2320396694	210707	NA	1643894366	0.675754967	1771986301	149107563	1135974194	2431206186	1974311594	-0.06128	2197714286	NA	0.324217647	126836	3318018182	NA	1218755396	NA	223528125	0.475186528	0.677915152	-0.417069149	1029287671	0.430890411	1381810127	0.150930636	0.804433962	2079621849	1026245033	0.629744	NA	-0.054254438	-0.139270115	0.333803922	NA	2771864583	-0.751468599	0.880414013	NA	0.28502	1646189781	-0.045973262	NA	0.866711111
hsa-miR-532-001518	NA	-0.514124224	NA	212127551	0.702396694	140607	NA	-0.065105634	-0.858245033	-0.515013699	0.26707563	0.108974194	1532206186	1044311594	-0.53428	0.196714286	NA	-1269782353	-0.69564	3291018182	2300467532	0.696755396	NA	0.87828125	-1223813472	-0.821084848	-2135069149	0.425287671	-1505109589	-1121189873	-1675069364	-0.021566038	2503621849	-1509754967	-0.722256	3742166667	-2692254438	-2551270115	-1636196078	NA	2097864583	-2243468599	0.334414013	NA	-121998	0.383189781	-1907973262	NA	-0.295288889
hsa-miR-539-001286	NA	-0.230124224	3867450704	NA	NA	NA	NA	0.643894366	3626754967	0.613986301	NA	0.665974194	NA	1799311594	314572	3321714286	3317397727	-0.432782353	0.99636	2850018182	NA	NA	NA	0.98928125	-1300813472	0.305915152	-0.471069149	1291287671	3816890411	2528810127	2725930636	0.078433962	0.221621849	4431245033	2578744	NA	3101745562	2066729885	2922803922	NA	NA	-0.796468599	0.528414013	NA	-147398	2377189781	-1123973262	NA	1935711111
hsa-miR-541-002201	NA	NA	NA	NA	NA	NA	NA	NA	NA	NA	NA	NA	NA	NA	NA	NA	NA	NA	NA	NA	NA	NA	NA	NA	NA	NA	NA	NA	NA	NA	NA	NA	NA	NA	NA	NA	NA	NA	NA	NA	NA	NA	NA	NA	NA	NA	NA	NA	NA
hsa-miR-542-3p-001284	NA	NA	NA	NA	NA	NA	NA	NA	NA	NA	NA	NA	NA	NA	NA	NA	NA	NA	NA	NA	NA	NA	NA	NA	NA	NA	NA	NA	NA	NA	NA	NA	NA	NA	NA	NA	NA	NA	NA	NA	NA	NA	NA	NA	NA	NA	NA	NA	NA
hsa-miR-542-5p-002240	NA	NA	NA	NA	NA	NA	NA	NA	NA	NA	NA	NA	NA	NA	NA	NA	NA	NA	NA	NA	NA	NA	NA	NA	4292186528	NA	NA	NA	NA	NA	NA	NA	NA	NA	NA	NA	NA	NA	NA	NA	NA	NA	NA	NA	NA	NA	NA	NA	NA
hsa-miR-544-002265	NA	NA	NA	NA	NA	NA	NA	NA	NA	NA	NA	NA	NA	NA	NA	NA	NA	NA	NA	NA	NA	NA	NA	NA	NA	NA	NA	NA	NA	NA	NA	NA	NA	NA	NA	NA	NA	NA	NA	NA	NA	NA	NA	NA	NA	NA	NA	NA	NA
hsa-miR-545-002267	NA	NA	NA	NA	NA	NA	NA	NA	3824754967	NA	NA	NA	NA	3127311594	NA	NA	NA	NA	NA	NA	NA	NA	NA	NA	NA	4501915152	4800930851	NA	NA	4277810127	NA	NA	NA	NA	NA	NA	NA	3955729885	NA	NA	NA	NA	NA	NA	370702	NA	3783026738	NA	NA
hsa-miR-548a-001538	NA	NA	NA	NA	NA	NA	NA	NA	NA	NA	NA	NA	NA	NA	NA	NA	NA	NA	NA	NA	NA	NA	NA	NA	NA	NA	NA	NA	NA	NA	NA	NA	NA	NA	NA	NA	NA	NA	NA	NA	NA	5623531401	NA	NA	NA	NA	NA	NA	NA
hsa-miR-548a-5p-002412	NA	NA	NA	NA	NA	NA	NA	NA	NA	NA	NA	NA	NA	NA	NA	NA	NA	NA	NA	NA	NA	NA	NA	NA	NA	NA	NA	NA	NA	NA	NA	NA	NA	NA	NA	NA	NA	NA	NA	NA	NA	NA	NA	NA	NA	NA	NA	NA	NA
hsa-miR-548b-001541	NA	NA	NA	NA	NA	NA	NA	NA	NA	NA	NA	NA	NA	NA	NA	NA	NA	NA	NA	NA	NA	NA	NA	NA	NA	NA	NA	NA	NA	NA	NA	NA	NA	NA	NA	NA	NA	NA	NA	NA	NA	NA	NA	NA	NA	NA	NA	NA	NA
hsa-miR-548b-5p-002408	NA	NA	NA	NA	NA	NA	NA	NA	4315754967	NA	NA	NA	NA	NA	NA	NA	NA	NA	NA	NA	NA	4025755396	NA	NA	NA	NA	NA	NA	4265890411	1480810127	3185930636	NA	NA	NA	NA	NA	NA	NA	NA	NA	NA	NA	NA	NA	NA	NA	NA	NA	4630711111
hsa-miR-548c-001590	NA	NA	NA	NA	NA	NA	NA	NA	NA	NA	NA	NA	NA	NA	NA	NA	NA	NA	NA	NA	NA	NA	NA	NA	NA	NA	NA	NA	NA	NA	NA	NA	NA	NA	NA	NA	NA	NA	NA	NA	NA	NA	NA	NA	NA	NA	NA	NA	NA
hsa-miR-548c-5p-002429	NA	NA	NA	NA	2346396694	NA	NA	NA	3662754967	NA	NA	NA	NA	NA	NA	NA	NA	NA	NA	NA	NA	4168755396	NA	NA	NA	NA	NA	NA	NA	0.971810127	2063930636	NA	NA	NA	NA	NA	NA	NA	NA	NA	NA	5177531401	NA	NA	NA	NA	NA	NA	3325711111
hsa-miR-548d-001605	NA	NA	NA	NA	NA	NA	NA	NA	NA	NA	NA	NA	NA	NA	NA	NA	NA	NA	NA	NA	NA	NA	NA	NA	NA	NA	NA	NA	NA	NA	NA	NA	NA	NA	NA	NA	NA	NA	NA	NA	NA	NA	NA	NA	NA	NA	NA	NA	NA
hsa-miR-548d-5p-002237	NA	NA	NA	NA	3590396694	NA	NA	NA	NA	NA	NA	NA	NA	NA	NA	NA	NA	NA	NA	NA	NA	NA	NA	NA	NA	NA	NA	NA	NA	1855810127	NA	2033433962	NA	NA	NA	NA	NA	NA	NA	NA	NA	NA	NA	NA	308802	NA	NA	NA	4372711111
hsa-miR-551b-001535	NA	NA	NA	NA	NA	NA	NA	NA	NA	NA	0.13807563	NA	NA	NA	NA	NA	NA	NA	NA	NA	NA	NA	NA	NA	4476186528	NA	NA	NA	NA	NA	NA	NA	NA	NA	NA	NA	NA	NA	NA	NA	NA	NA	NA	NA	NA	NA	NA	NA	NA
hsa-miR-556-3p-002345	NA	NA	NA	NA	NA	NA	NA	NA	NA	NA	NA	NA	NA	NA	NA	NA	NA	NA	NA	NA	NA	NA	NA	NA	NA	NA	NA	NA	NA	NA	NA	NA	NA	NA	NA	NA	NA	NA	NA	NA	NA	NA	NA	NA	NA	NA	NA	NA	NA
hsa-miR-556-5p-002344	NA	NA	NA	NA	NA	NA	NA	NA	NA	NA	NA	NA	NA	NA	NA	NA	NA	NA	NA	NA	NA	NA	NA	NA	NA	NA	NA	NA	NA	NA	NA	NA	NA	NA	NA	NA	NA	NA	NA	NA	NA	NA	NA	NA	NA	NA	NA	NA	NA
hsa-miR-561-001528	NA	NA	NA	NA	NA	NA	NA	NA	NA	NA	NA	NA	NA	NA	NA	NA	NA	NA	NA	-0.285981818	NA	NA	NA	NA	NA	NA	NA	NA	NA	NA	NA	NA	NA	NA	NA	NA	NA	NA	NA	NA	NA	NA	NA	NA	NA	NA	NA	NA	NA
hsa-miR-570-002347	NA	NA	NA	NA	NA	NA	NA	NA	NA	NA	NA	NA	NA	NA	NA	NA	NA	NA	NA	NA	NA	NA	NA	NA	NA	NA	NA	NA	NA	NA	NA	NA	NA	NA	NA	NA	NA	NA	NA	NA	NA	NA	NA	NA	NA	NA	NA	NA	NA
hsa-miR-574-3p-002349	-0.332828125	-1989124224	-2406549296	-190872449	-3043603306	-0.15893	-1105721311	-0.607105634	-2233245033	-2155013699	-153692437	-1981025806	-0.123793814	-1041688406	-212628	-1736285714	-0.577602273	-2908782353	-207764	-1466981818	-0.906532468	-1997244604	-2221140845	-207371875	-2510813472	-2383084848	-3049069149	-1607712329	-1999109589	-3963189873	-2245069364	-3901566038	-3279378151	-2769754967	-1309256	-1490833333	-2687254438	-2520270115	-1577196078	-0.688075472	-2761135417	-4131468599	-2659585987	-1830508197	-424198	-5125810219	-3472973262	0.4579	-2880288889
hsa-miR-576-3p-002351	NA	NA	NA	NA	NA	NA	NA	NA	NA	NA	NA	NA	NA	NA	NA	NA	NA	NA	NA	NA	NA	NA	NA	NA	4935186528	NA	NA	NA	NA	4425810127	3767930636	NA	NA	NA	NA	NA	4742745562	NA	NA	NA	NA	3745531401	NA	NA	513202	NA	4387026738	NA	4157711111
hsa-miR-576-5p-002350	NA	NA	NA	NA	NA	NA	NA	NA	NA	NA	NA	NA	NA	NA	NA	NA	NA	NA	NA	NA	NA	NA	NA	NA	NA	NA	NA	NA	NA	NA	NA	NA	NA	NA	NA	NA	NA	NA	NA	NA	NA	NA	NA	NA	NA	NA	NA	NA	NA
hsa-miR-579-002398	NA	NA	NA	NA	NA	NA	NA	NA	NA	NA	NA	3566974194	NA	NA	NA	NA	NA	NA	341536	NA	NA	NA	NA	NA	NA	4306915152	4615930851	NA	NA	3562810127	2281930636	NA	NA	NA	NA	NA	2809745562	3142729885	4518803922	NA	NA	3587531401	4573414013	NA	435502	NA	3883026738	NA	NA
hsa-miR-582-3p-002399	NA	NA	NA	NA	NA	NA	NA	NA	NA	NA	NA	NA	NA	NA	NA	NA	NA	NA	NA	NA	NA	NA	NA	NA	NA	NA	NA	NA	NA	NA	NA	NA	NA	NA	NA	NA	NA	NA	NA	NA	NA	NA	NA	NA	NA	NA	NA	NA	NA
hsa-miR-582-5p-001983	NA	NA	NA	NA	NA	NA	NA	NA	NA	NA	NA	NA	NA	NA	NA	NA	NA	NA	NA	NA	NA	NA	NA	NA	NA	NA	NA	NA	NA	NA	NA	NA	NA	NA	NA	NA	NA	NA	NA	NA	NA	NA	NA	NA	NA	NA	NA	NA	NA
hsa-miR-589-002409	NA	NA	NA	NA	NA	NA	NA	NA	NA	NA	NA	NA	NA	NA	NA	NA	NA	NA	NA	NA	NA	NA	NA	NA	NA	NA	NA	NA	NA	NA	NA	NA	NA	NA	NA	NA	NA	NA	NA	NA	NA	NA	NA	NA	NA	NA	NA	NA	NA
hsa-miR-590-5p-001984	3425171875	0.268875776	NA	111727551	0.701396694	297907	NA	0.716894366	0.374754967	0.136986301	211807563	0.229974194	NA	1490311594	157172	3562714286	3105397727	-0.814782353	-0.11564	1254018182	3551467532	0.896755396	NA	0.75428125	-1214813472	0.047915152	-1471069149	0.657287671	-0.610109589	-0.025189873	-1220069364	-0.412566038	1667621849	-1506754967	0.589744	3697166667	-1258254438	-1590270115	-1025196078	3166924528	3495864583	-2043468599	0.260414013	2143491803	-175798	-0.497810219	-1158973262	NA	-0.822288889
hsa-miR-597-001551	NA	NA	NA	NA	3543396694	NA	NA	NA	4182754967	NA	NA	NA	NA	NA	NA	NA	NA	NA	NA	NA	NA	NA	NA	NA	NA	4116915152	NA	NA	3761890411	2200810127	3771930636	NA	NA	NA	NA	NA	NA	NA	NA	NA	NA	3283531401	NA	NA	NA	NA	NA	NA	3511711111
hsa-miR-598-001988	1694171875	3386875776	NA	NA	NA	NA	NA	2980894366	2354754967	2984986301	NA	2684974194	NA	NA	358872	NA	NA	1872217647	271036	NA	NA	-6950244604	NA	305828125	1058186528	2240915152	1356930851	0.719287671	4204890411	2096810127	-7647069364	-7974566038	-1106137815	2817245033	1938744	-7074833333	1968745562	3651729885	1840803922	NA	NA	-0.233468599	-7638585987	NA	-830498	1490189781	1406026738	NA	2397711111
mmu-miR-615-001960	NA	NA	NA	NA	NA	NA	NA	NA	NA	NA	NA	NA	NA	NA	NA	NA	NA	NA	NA	NA	NA	NA	NA	NA	NA	NA	NA	NA	NA	NA	NA	NA	NA	NA	NA	NA	NA	NA	NA	NA	NA	NA	NA	NA	NA	NA	NA	NA	NA
hsa-miR-615-5p-002353	NA	NA	NA	NA	NA	NA	NA	NA	NA	NA	NA	NA	NA	NA	NA	NA	NA	NA	NA	NA	NA	NA	NA	NA	NA	NA	NA	NA	NA	NA	NA	NA	NA	NA	NA	NA	NA	NA	NA	NA	NA	NA	NA	NA	NA	NA	NA	NA	NA
hsa-miR-616-002414	NA	NA	NA	NA	3394396694	NA	NA	NA	NA	NA	NA	NA	NA	NA	NA	NA	NA	NA	NA	NA	NA	NA	NA	NA	NA	NA	NA	NA	NA	2119810127	NA	NA	NA	NA	NA	NA	NA	NA	NA	NA	NA	5146531401	NA	NA	NA	4689189781	NA	NA	NA
hsa-miR-618-001593	NA	NA	NA	NA	3257396694	NA	NA	NA	3555754967	NA	NA	NA	NA	NA	NA	NA	NA	NA	NA	-1175298182	NA	NA	NA	NA	NA	NA	NA	NA	3923890411	0.917810127	3336930636	NA	NA	NA	NA	NA	NA	NA	NA	NA	NA	NA	NA	NA	NA	NA	NA	NA	1814711111
hsa-miR-624-002430	NA	NA	NA	NA	NA	NA	NA	NA	NA	NA	NA	NA	NA	NA	NA	NA	NA	NA	NA	NA	NA	NA	NA	NA	NA	NA	NA	NA	NA	NA	NA	NA	NA	NA	NA	NA	NA	NA	NA	NA	NA	NA	NA	NA	NA	NA	NA	NA	NA
hsa-miR-625-002431	NA	NA	NA	NA	NA	NA	NA	NA	NA	NA	NA	NA	NA	NA	NA	NA	NA	4443217647	NA	NA	NA	NA	NA	NA	2551186528	4274915152	NA	NA	NA	NA	3173930636	4195433962	NA	NA	NA	NA	4511745562	3166729885	2755803922	NA	NA	1726531401	NA	NA	328502	3618189781	3313026738	NA	NA
hsa-miR-627-001560	NA	NA	NA	NA	NA	NA	NA	NA	NA	NA	NA	NA	NA	NA	NA	NA	NA	NA	NA	NA	NA	-122732446	NA	NA	NA	NA	NA	NA	NA	NA	-1097306936	0.637433962	1820621849	NA	NA	NA	NA	NA	NA	NA	NA	NA	-9120585987	NA	-512598	NA	NA	NA	NA
hsa-miR-628-5p-002433	NA	2595875776	NA	348627551	0.138396694	NA	2337278689	3917894366	NA	2950986301	-1053792437	2980974194	NA	NA	NA	-1353285714	NA	1867217647	349836	NA	NA	NA	NA	NA	1627186528	2417915152	3078930851	NA	1625890411	0.821810127	4685930636	0.443433962	1204621849	1755245033	NA	2336166667	-6214254438	1839729885	3859803922	NA	1143864583	0.793531401	2537414013	NA	0.25602	-0.356810219	1903026738	NA	1978711111
hsa-miR-629-002436	NA	NA	NA	NA	3134396694	NA	NA	3990894366	3551754967	NA	367307563	NA	NA	NA	360672	NA	NA	4632217647	390236	NA	NA	2737755396	NA	NA	5256186528	NA	4314930851	NA	3008890411	2348810127	1876930636	NA	NA	NA	2806744	NA	4013745562	2779729885	3889803922	NA	NA	3914531401	NA	NA	519202	NA	4372026738	NA	NA
hsa-miR-636-002088	NA	NA	NA	NA	2916396694	NA	NA	NA	2997754967	NA	334507563	4649974194	1603206186	NA	NA	NA	NA	NA	343436	NA	NA	NA	NA	NA	4495186528	NA	4831930851	NA	NA	2970810127	3747930636	5041433962	NA	3999245033	NA	NA	4729745562	NA	NA	NA	NA	4339531401	4216414013	NA	544002	NA	4818026738	NA	1567711111
hsa-miR-642-001592	NA	4046875776	NA	NA	NA	NA	NA	NA	3751754967	NA	NA	NA	NA	NA	349172	NA	NA	NA	NA	NA	NA	NA	NA	NA	NA	4293915152	4765930851	4136287671	NA	3325810127	NA	NA	NA	NA	NA	NA	NA	4600729885	NA	NA	NA	5224531401	NA	NA	NA	NA	NA	NA	NA
hsa-miR-651-001604	NA	NA	NA	NA	NA	NA	NA	NA	NA	NA	NA	NA	NA	NA	NA	NA	NA	NA	NA	NA	NA	NA	NA	NA	NA	NA	NA	NA	NA	NA	NA	NA	NA	NA	NA	NA	NA	NA	NA	NA	NA	NA	NA	NA	NA	NA	NA	NA	NA
hsa-miR-652-002352	NA	-0.678124224	NA	281327551	1154396694	324207	NA	0.117894366	0.152754967	1227986301	316207563	-0.586025806	2834206186	0.825311594	0.48772	3334714286	2671397727	-0.288782353	0.31836	2799018182	NA	1145755396	3870859155	200528125	-1577813472	-1250084848	-2199069149	0.894287671	-0.393109589	-0.506189873	-1185069364	-0.261566038	1478621849	-1248754967	3184744	2488166667	-1419254438	-1279270115	-0.856196078	NA	2931864583	-2791468599	0.743414013	NA	-151498	-1009810219	-1081973262	NA	-1029288889
hsa-miR-653-002292	NA	NA	NA	NA	NA	NA	NA	NA	NA	NA	NA	NA	NA	NA	NA	NA	NA	NA	NA	NA	NA	NA	NA	NA	NA	NA	NA	NA	NA	NA	NA	NA	NA	NA	NA	NA	NA	NA	NA	NA	NA	NA	NA	NA	NA	NA	NA	NA	NA
hsa-miR-654-3p-002239	NA	NA	NA	NA	NA	NA	NA	NA	NA	NA	NA	NA	NA	NA	NA	NA	NA	NA	NA	NA	NA	NA	NA	NA	NA	NA	NA	NA	NA	NA	NA	NA	NA	NA	NA	NA	NA	NA	NA	NA	NA	NA	NA	NA	NA	NA	NA	NA	NA
hsa-miR-654-001611	NA	NA	NA	NA	NA	NA	NA	NA	NA	NA	NA	NA	NA	NA	NA	NA	NA	NA	NA	NA	NA	NA	NA	NA	NA	NA	NA	NA	NA	NA	NA	NA	NA	NA	NA	NA	NA	NA	NA	NA	NA	NA	NA	NA	NA	NA	NA	NA	NA
hsa-miR-655-001612	NA	NA	NA	NA	NA	NA	NA	NA	NA	NA	NA	NA	NA	NA	NA	NA	NA	NA	NA	NA	NA	NA	NA	NA	3314186528	NA	NA	NA	NA	NA	NA	NA	NA	NA	NA	NA	NA	NA	NA	NA	NA	5065531401	NA	NA	NA	NA	NA	NA	NA
hsa-miR-660-001515	NA	0.043875776	NA	NA	1745396694	256707	NA	0.716894366	-0.410245033	0.113986301	0.82507563	-0.536025806	NA	1222311594	0.67172	1153714286	NA	-0.674782353	-0.45564	2357018182	3359467532	2408755396	4077859155	111028125	-0.520813472	0.699915152	-2178069149	0.733287671	-1077109589	-0.353189873	-2296069364	0.779433962	3377621849	-0.364754967	0.297744	3421166667	-2234254438	-1298270115	-1260196078	NA	NA	-0.719468599	0.542414013	NA	0.06602	1121189781	-1512973262	NA	-0.364288889
hsa-miR-671-3p-002322	NA	2290875776	NA	NA	2376396694	NA	NA	NA	4052754967	NA	NA	NA	NA	NA	350572	NA	NA	3005217647	NA	NA	NA	NA	NA	248028125	1822186528	2838915152	3434930851	2776287671	4111890411	2178810127	4217930636	3027433962	NA	NA	NA	NA	2441745562	3384729885	3707803922	NA	NA	0.892531401	3622414013	NA	205602	NA	2438026738	NA	3668711111
hsa-miR-672-002327	NA	NA	NA	NA	NA	NA	NA	NA	NA	NA	NA	NA	NA	NA	NA	NA	NA	NA	NA	NA	NA	NA	NA	NA	NA	NA	NA	NA	NA	NA	NA	NA	NA	NA	NA	NA	NA	NA	NA	NA	NA	NA	NA	NA	NA	NA	NA	NA	NA
hsa-miR-674-002021	NA	NA	NA	NA	NA	NA	NA	NA	NA	NA	NA	NA	NA	NA	NA	NA	NA	NA	NA	NA	NA	NA	NA	NA	NA	NA	NA	NA	NA	NA	NA	NA	NA	NA	NA	NA	NA	NA	NA	NA	NA	NA	NA	NA	NA	NA	NA	NA	NA
hsa-miR-708-002341	NA	NA	NA	NA	NA	NA	NA	NA	3034754967	NA	NA	NA	NA	NA	NA	NA	NA	NA	NA	NA	NA	NA	NA	NA	4266186528	NA	4756930851	NA	4386890411	NA	4720930636	NA	NA	4393245033	NA	NA	4618745562	NA	NA	NA	NA	NA	NA	NA	NA	NA	NA	NA	3374711111
hsa-miR-744-002324	NA	-0.913124224	3019450704	0.94927551	-1834603306	204007	NA	-0.932105634	0.625754967	-0.121013699	171507563	-1947025806	1183206186	0.605311594	0.22272	2164714286	0.815397727	-1209782353	-0.89064	2506018182	3285467532	1375755396	2487859155	0.69728125	-2682813472	-2021084848	-1189069149	-0.923712329	-0.535109589	-2704189873	-0.872069364	-1442566038	0.129621849	-0.666754967	0.526744	2510166667	-1705254438	-1514270115	-0.828196078	3300924528	1089864583	-2963468599	-0.553585987	NA	-262698	-0.850810219	-2756973262	NA	-1092288889
hsa-miR-758-001990	NA	3382875776	NA	NA	NA	NA	NA	NA	NA	NA	NA	NA	NA	NA	NA	NA	NA	NA	363036	NA	NA	NA	NA	NA	3726186528	4413915152	4211930851	NA	NA	NA	NA	NA	NA	NA	3484744	NA	NA	4595729885	NA	NA	NA	3914531401	NA	NA	510702	NA	4909026738	NA	NA
hsa-miR-871-002354	NA	NA	NA	NA	NA	NA	NA	NA	NA	NA	NA	NA	NA	NA	NA	NA	NA	NA	NA	NA	NA	NA	NA	NA	NA	NA	NA	NA	NA	NA	NA	NA	NA	NA	NA	NA	NA	NA	NA	NA	NA	NA	NA	NA	NA	NA	NA	NA	NA
hsa-miR-872-002264	NA	NA	NA	NA	NA	NA	NA	NA	NA	NA	NA	NA	NA	NA	NA	NA	NA	NA	NA	NA	NA	NA	NA	NA	NA	NA	NA	NA	NA	NA	NA	NA	NA	NA	NA	NA	NA	NA	NA	NA	NA	NA	NA	NA	NA	NA	NA	NA	NA
hsa-miR-873-002356	NA	NA	NA	NA	NA	NA	NA	NA	NA	NA	NA	NA	NA	NA	NA	NA	NA	NA	NA	NA	NA	NA	NA	NA	NA	NA	NA	NA	NA	NA	NA	NA	NA	NA	NA	NA	NA	NA	NA	NA	NA	NA	NA	NA	NA	NA	NA	NA	NA
hsa-miR-874-002268	NA	NA	NA	NA	NA	NA	NA	NA	NA	NA	NA	NA	NA	NA	282672	NA	NA	3175217647	NA	NA	NA	NA	NA	NA	NA	NA	2385930851	NA	NA	NA	NA	5097433962	NA	NA	NA	NA	3925745562	NA	NA	NA	NA	3084531401	3655414013	NA	408102	NA	3326026738	NA	NA
hsa-miR-875-3p-002204	NA	NA	NA	NA	NA	NA	NA	NA	NA	NA	NA	NA	NA	NA	NA	NA	NA	NA	NA	NA	NA	NA	NA	NA	NA	NA	NA	NA	NA	NA	NA	NA	NA	NA	NA	NA	NA	NA	NA	NA	NA	NA	NA	NA	NA	NA	NA	NA	NA
hsa-miR-876-3p-002225	NA	NA	NA	NA	NA	NA	NA	NA	NA	NA	NA	NA	NA	NA	NA	NA	NA	NA	NA	NA	NA	NA	NA	NA	NA	NA	NA	NA	NA	NA	NA	NA	NA	NA	NA	NA	NA	NA	NA	NA	NA	NA	NA	NA	NA	NA	NA	NA	NA
hsa-miR-876-5p-002205	NA	NA	NA	NA	NA	NA	NA	NA	NA	NA	NA	NA	NA	NA	NA	NA	NA	NA	NA	NA	NA	NA	NA	NA	NA	NA	NA	NA	NA	NA	NA	NA	NA	NA	NA	NA	NA	NA	NA	NA	NA	NA	NA	NA	NA	NA	NA	NA	NA
hsa-miR-885-3p-002372	NA	NA	NA	NA	NA	NA	NA	NA	NA	NA	NA	NA	NA	NA	NA	NA	NA	NA	NA	NA	NA	NA	NA	NA	NA	NA	NA	NA	NA	NA	NA	NA	NA	NA	NA	NA	NA	NA	NA	NA	NA	NA	NA	NA	NA	NA	NA	NA	NA
hsa-miR-885-5p-002296	NA	3953875776	NA	346727551	NA	NA	NA	1947894366	2812754967	2726986301	NA	0.823974194	3076206186	3396311594	252172	NA	NA	2367217647	240536	NA	NA	3715755396	NA	0.20528125	3995186528	2707915152	3345930851	1216287671	NA	NA	NA	3669433962	4174621849	NA	NA	NA	3698745562	2313729885	4085803922	NA	NA	3193531401	3060414013	NA	385502	NA	4184026738	NA	3323711111
hsa-miR-886-3p-002194	NA	NA	NA	NA	-2244603306	NA	NA	1946894366	NA	3177986301	258607563	NA	0.310206186	NA	368972	2397714286	NA	2693217647	NA	3523018182	NA	NA	NA	185028125	5178186528	3944915152	3945930851	NA	3099890411	-0.156189873	3012930636	NA	NA	NA	NA	NA	3442745562	4106729885	NA	NA	NA	4332531401	NA	NA	538902	NA	4900026738	NA	2638711111
hsa-miR-886-5p-002193	NA	2187875776	3414450704	338027551	-2489603306	NA	3359278689	1395894366	3733754967	3177986301	334707563	2304974194	0.999206186	NA	264472	NA	NA	-0.211782353	188036	1656018182	3667467532	1997755396	3353859155	199028125	2221186528	1422915152	0.974930851	1325287671	2496890411	-0.446189873	2701930636	0.773433962	1117621849	0.874245033	1756744	NA	0.487745562	0.787729885	1818803922	NA	1522864583	-0.892468599	2149414013	2793491803	125602	-0.140810219	0.505026738	NA	1747711111
hsa-miR-887-002374	NA	NA	NA	NA	NA	NA	NA	NA	NA	NA	NA	NA	NA	NA	NA	NA	NA	NA	NA	NA	NA	NA	NA	NA	NA	NA	NA	NA	NA	NA	NA	NA	NA	NA	NA	NA	NA	NA	NA	NA	NA	NA	NA	NA	NA	NA	NA	NA	NA
hsa-miR-888-002212	NA	NA	NA	NA	NA	NA	NA	NA	NA	NA	NA	NA	NA	NA	NA	NA	NA	NA	NA	NA	NA	NA	NA	NA	NA	NA	0.254930851	NA	NA	NA	NA	NA	NA	NA	NA	NA	NA	NA	NA	NA	NA	NA	NA	NA	NA	NA	NA	NA	NA
hsa-miR-889-002202	NA	NA	NA	NA	NA	NA	NA	NA	NA	3359986301	NA	NA	NA	NA	NA	NA	NA	NA	NA	NA	NA	NA	NA	NA	3522186528	NA	NA	NA	NA	NA	NA	4946433962	NA	NA	NA	NA	NA	NA	NA	NA	NA	4271531401	NA	NA	451202	NA	4715026738	NA	NA
hsa-miR-890-002209	NA	NA	NA	NA	NA	NA	NA	NA	NA	NA	323407563	NA	NA	NA	NA	NA	NA	NA	NA	NA	NA	NA	NA	NA	NA	NA	NA	NA	NA	NA	NA	NA	NA	NA	NA	NA	NA	NA	NA	NA	NA	NA	NA	NA	NA	NA	NA	NA	NA
hsa-miR-891a-002191	NA	NA	NA	NA	NA	NA	NA	NA	NA	NA	NA	NA	NA	NA	NA	NA	NA	NA	NA	NA	NA	NA	NA	NA	NA	NA	NA	NA	NA	NA	NA	NA	NA	NA	NA	NA	NA	NA	NA	NA	NA	NA	NA	NA	NA	NA	NA	NA	NA
hsa-miR-891b-002210	NA	NA	NA	NA	NA	NA	NA	NA	NA	NA	NA	NA	NA	NA	NA	NA	NA	NA	NA	NA	NA	NA	NA	NA	NA	NA	NA	NA	NA	NA	NA	NA	NA	NA	NA	NA	NA	NA	NA	NA	NA	NA	NA	NA	NA	NA	NA	NA	NA
hsa-miR-892a-002195	NA	NA	NA	NA	NA	NA	NA	NA	NA	NA	NA	NA	NA	NA	NA	NA	NA	NA	NA	NA	NA	NA	NA	NA	NA	NA	NA	NA	NA	NA	NA	NA	NA	NA	NA	NA	NA	NA	NA	NA	NA	NA	NA	NA	NA	NA	NA	NA	NA
hsa-miR-147-000469	NA	NA	NA	NA	NA	NA	NA	NA	NA	NA	NA	NA	NA	NA	NA	NA	NA	NA	NA	NA	NA	NA	NA	NA	NA	NA	NA	NA	NA	NA	NA	NA	NA	NA	NA	NA	NA	NA	NA	NA	NA	NA	NA	NA	NA	NA	NA	NA	NA
hsa-miR-208-000511	NA	NA	NA	NA	NA	NA	NA	NA	NA	NA	NA	NA	NA	NA	NA	NA	NA	NA	NA	NA	NA	NA	NA	NA	NA	NA	NA	NA	NA	NA	NA	NA	NA	NA	NA	NA	NA	NA	NA	NA	NA	NA	NA	NA	NA	NA	NA	NA	NA
hsa-miR-211-000514	NA	NA	NA	NA	NA	NA	NA	NA	NA	NA	NA	NA	NA	NA	NA	NA	NA	NA	NA	NA	NA	NA	NA	NA	NA	NA	NA	NA	NA	NA	NA	NA	NA	NA	NA	NA	NA	NA	NA	NA	NA	NA	NA	NA	442402	NA	NA	NA	NA
hsa-miR-212-000515	NA	NA	NA	310627551	1537396694	345607	NA	4094894366	2121754967	2395986301	NA	3320974194	NA	NA	252872	3699714286	NA	4195217647	NA	3840018182	NA	1551755396	NA	212728125	3222186528	3559915152	NA	2993287671	1825890411	0.236810127	NA	4442433962	NA	3773245033	3647744	NA	NA	NA	2594803922	NA	NA	2851531401	NA	NA	306002	4727189781	3297026738	NA	0.890711111
hsa-miR-219-1-3p-002095	NA	NA	NA	NA	NA	NA	NA	NA	NA	NA	NA	NA	NA	NA	NA	NA	NA	NA	NA	NA	NA	NA	NA	NA	NA	NA	NA	NA	NA	NA	NA	NA	NA	NA	NA	NA	NA	NA	NA	NA	NA	NA	NA	NA	NA	NA	NA	NA	NA
hsa-miR-219-2-3p-002390	NA	NA	NA	NA	NA	NA	NA	NA	NA	NA	NA	NA	NA	NA	NA	NA	NA	NA	NA	NA	NA	-4507244604	NA	NA	NA	NA	NA	NA	NA	NA	NA	4195433962	NA	NA	NA	NA	NA	NA	NA	NA	NA	NA	1658414013	NA	437502	NA	NA	NA	NA
hsa-miR-220-000523	NA	NA	NA	NA	NA	NA	NA	NA	NA	NA	NA	NA	NA	NA	NA	NA	NA	NA	NA	NA	NA	NA	NA	NA	NA	NA	NA	NA	NA	NA	NA	4394433962	NA	NA	NA	NA	NA	NA	NA	NA	NA	NA	NA	NA	NA	NA	NA	NA	NA
hsa-miR-220b-002206	NA	NA	NA	NA	NA	NA	NA	NA	NA	NA	NA	NA	NA	NA	NA	NA	NA	NA	NA	NA	NA	NA	NA	NA	NA	NA	NA	NA	NA	NA	NA	NA	NA	NA	NA	NA	NA	NA	NA	NA	NA	NA	NA	NA	NA	NA	NA	NA	NA
hsa-miR-220c-002211	NA	NA	NA	NA	NA	NA	NA	NA	NA	NA	NA	NA	NA	NA	NA	NA	NA	NA	NA	NA	NA	NA	NA	NA	NA	NA	NA	NA	NA	NA	NA	NA	NA	NA	NA	NA	NA	NA	NA	NA	NA	NA	NA	NA	NA	NA	NA	NA	NA
hsa-miR-298-002190	NA	NA	NA	NA	NA	NA	NA	NA	NA	NA	NA	NA	NA	NA	NA	NA	NA	NA	NA	NA	NA	NA	NA	NA	NA	NA	NA	NA	NA	NA	NA	NA	NA	NA	NA	NA	NA	NA	NA	NA	NA	NA	NA	NA	NA	NA	NA	NA	NA
hsa-miR-325-000540	NA	NA	NA	NA	NA	346407	NA	NA	NA	NA	NA	NA	NA	NA	NA	NA	NA	NA	NA	NA	NA	NA	NA	NA	NA	NA	NA	NA	NA	NA	NA	NA	NA	NA	NA	NA	NA	NA	NA	NA	NA	NA	NA	NA	NA	NA	NA	NA	NA
hsa-miR-346-000553	NA	NA	NA	NA	NA	NA	NA	NA	NA	NA	NA	NA	NA	NA	NA	NA	NA	NA	NA	NA	NA	NA	NA	NA	NA	NA	NA	NA	NA	NA	NA	NA	NA	NA	NA	NA	NA	NA	NA	NA	NA	NA	NA	NA	NA	NA	NA	NA	NA
hsa-miR-376c-002122	NA	0.609875776	NA	251927551	NA	NA	NA	0.584894366	3494754967	1443986301	NA	2271974194	NA	2296311594	155572	NA	2919397727	1165217647	257336	2855018182	NA	2907755396	NA	190128125	-0.350813472	1339915152	1260930851	2335287671	2449890411	4232810127	0.316930636	0.654433962	1178621849	2308245033	2148744	NA	3852745562	1504729885	2843803922	NA	2484864583	-0.522468599	1119414013	NA	-0.09798	1892189781	0.324026738	NA	0.588711111
hsa-miR-384-000574	NA	NA	NA	NA	NA	NA	NA	NA	NA	NA	NA	NA	NA	NA	NA	NA	NA	NA	NA	NA	NA	NA	NA	NA	NA	NA	NA	NA	NA	NA	NA	NA	NA	NA	NA	NA	NA	NA	NA	NA	NA	NA	NA	NA	NA	NA	NA	NA	NA
hsa-miR-412-001023	NA	NA	NA	NA	NA	NA	NA	NA	NA	NA	NA	NA	NA	NA	NA	NA	NA	NA	NA	NA	NA	NA	NA	NA	NA	NA	NA	NA	NA	NA	NA	NA	NA	NA	NA	NA	NA	NA	NA	NA	NA	NA	NA	NA	NA	NA	NA	NA	NA
hsa-miR-448-001029	NA	NA	NA	NA	NA	NA	NA	NA	NA	NA	NA	NA	NA	NA	NA	NA	NA	NA	NA	NA	NA	NA	NA	NA	NA	NA	NA	NA	NA	NA	NA	NA	NA	NA	NA	NA	NA	NA	NA	NA	NA	NA	NA	NA	NA	NA	NA	NA	NA
hsa-miR-492-001039	NA	NA	NA	NA	NA	NA	NA	NA	NA	NA	NA	NA	NA	NA	NA	NA	NA	NA	NA	NA	NA	NA	NA	NA	NA	NA	NA	NA	NA	NA	NA	NA	NA	NA	NA	NA	NA	NA	NA	NA	NA	NA	NA	NA	NA	NA	NA	NA	NA
hsa-miR-506-001050	NA	NA	NA	NA	NA	NA	NA	NA	NA	NA	NA	NA	NA	NA	NA	NA	NA	NA	NA	NA	NA	NA	NA	NA	NA	NA	NA	NA	NA	NA	NA	NA	NA	NA	NA	NA	NA	NA	NA	NA	NA	NA	NA	NA	NA	NA	NA	NA	NA
hsa-miR-509-3-5p-002155	NA	NA	NA	NA	NA	NA	NA	NA	NA	NA	NA	NA	NA	NA	NA	NA	NA	NA	NA	NA	NA	NA	NA	NA	NA	NA	NA	NA	NA	NA	NA	NA	NA	NA	NA	NA	NA	NA	NA	NA	NA	NA	NA	NA	NA	NA	NA	NA	NA
hsa-miR-511-001111	NA	NA	NA	NA	NA	NA	NA	3650894366	NA	NA	NA	NA	NA	NA	NA	NA	NA	NA	NA	NA	NA	3207755396	NA	362828125	NA	NA	NA	NA	NA	NA	NA	NA	NA	NA	NA	NA	NA	NA	NA	NA	NA	4164531401	NA	NA	NA	NA	NA	NA	NA
hsa-miR-517b-001152	NA	NA	NA	NA	NA	NA	NA	NA	NA	NA	NA	NA	NA	NA	NA	NA	NA	NA	NA	NA	NA	NA	NA	NA	NA	NA	NA	NA	NA	NA	NA	NA	NA	NA	NA	NA	NA	NA	NA	NA	NA	NA	NA	NA	NA	NA	NA	NA	NA
hsa-miR-519c-001163	NA	NA	NA	NA	NA	NA	NA	NA	NA	NA	NA	NA	NA	NA	NA	NA	NA	NA	NA	NA	NA	NA	NA	NA	NA	NA	NA	NA	NA	NA	NA	NA	NA	NA	NA	NA	NA	NA	NA	NA	NA	NA	NA	NA	NA	NA	NA	NA	NA
hsa-miR-520b-001116	NA	NA	NA	NA	NA	NA	NA	NA	NA	NA	NA	NA	NA	NA	NA	NA	NA	NA	NA	NA	NA	NA	NA	NA	NA	NA	NA	NA	NA	NA	NA	NA	NA	NA	NA	NA	NA	NA	NA	NA	NA	NA	NA	NA	NA	NA	NA	NA	NA
hsa-miR-520e-001119	NA	NA	NA	NA	NA	NA	NA	NA	NA	NA	NA	NA	NA	NA	NA	NA	NA	NA	NA	NA	NA	NA	NA	NA	NA	NA	NA	NA	NA	NA	NA	NA	NA	NA	NA	NA	NA	NA	NA	NA	NA	NA	NA	NA	NA	NA	NA	NA	NA
hsa-miR-520f-001120	NA	NA	NA	NA	NA	NA	NA	NA	NA	NA	NA	NA	NA	NA	NA	NA	NA	NA	NA	-3355981818	NA	NA	NA	NA	NA	NA	NA	NA	NA	NA	NA	NA	NA	NA	NA	NA	NA	NA	NA	NA	NA	NA	NA	NA	NA	NA	NA	NA	NA
[truncated: 55 more columns]
